# Supplementary material for: Analysis of thymic generation of shared T‐cell receptor α repertoire associated with recognition of tumor antigens shows no preference for neoantigens over wild‐type antigens
Source: Cancer Med. 2023 Apr 28;12(12):13486–96. doi: 10.1002/cam4.6002 (PMC10315763; doi:10.1002/cam4.6002)
Supplement: Supplementary file 7 — Table S1. [file CAM4-12-13486-s002.xlsx]

## Sheet: Sheet1
Table 1 Supp: Description of all the thymic and blood samples analyzed in the study.
Sample	Tissue / population	Age	Sex	Total Reads	Nucleated cells estimate
Thymus A	Thymus	8 months	Male	39865283	18106461
Thymus B	Thymus	8 months	Male	45335572	16590153
Thymus C	Thymus	8 months	Female	30309225	1538461
Thymus D	Thymus	4 months	Male	36762724	16516923
Thymus E	Thymus	4 months	Female	38015458	93404
Thymus F	Thymus	8 months	Male	165565802	534155
Pediatric Blood 1	PBMC	9 years	Female	16941109	256043
Pediatric Blood 2	PBMC	10 years	Male	18560995	307353
Pediatric Blood 3	PBMC	12 years	Male	18499711	289550
Pediatric Blood 4	PBMC	4 years	Female	17494357	307143
Pediatric Blood 5	PBMC	5 years	Female	16598581	307445
Pediatric Blood 6	PBMC	3 years	Female	17421922	306959
Pediatric Blood 7	PBMC	14 years	Male	15150792	307359
Pediatric Blood 8	PBMC	5 years	Female	20589958	307199
Pediatric Blood 9	PBMC	5 years	Male	17601913	307183
Pediatric Blood 10	PBMC	7 years	Male	18778987	307338
Adult Blood 1	PBMC	61 years	Female	3115508	264024
Adult Blood 2	PBMC	52 years	Male	2414498	265058
Adult Blood 3	PBMC	N/A	N/A	7571917	87621
Adult Blood 4	PBMC	N/A	N/A	13322615	82239
Adult Blood 5	PBMC	N/A	N/A	23260229	96000
N/A = Not Available
