# Supplementary material for: Analysis of thymic generation of shared T‐cell receptor α repertoire associated with recognition of tumor antigens shows no preference for neoantigens over wild‐type antigens
Source: Cancer Med. 2023 Apr 28;12(12):13486–96. doi: 10.1002/cam4.6002 (PMC10315763; doi:10.1002/cam4.6002)
Supplement: Supplementary file 8 — Table S2. [file CAM4-12-13486-s006.xlsx]

## Sheet: Sheet1
Table 2 Supp: A list of all the tumor antigen and HIV associated T cell receptor (TCR) α sequences assessed.
WT/Neo/HIV	Tumor type/Virus	Antigen	Mutation/Epitope peptide	TCRalpha CDR3 sequence	TRAV	TRAJ	CD4/CD8	HLA	Reference	PMID	Link
WT	Melanoma	LCP1-NLF	-	CAVWVGFGNVLHC	21	-	CD8	-	Zhang SQ, Ma KY, Schonnesen AA, et al. High-throughput determination of the antigen specificities of T cell receptors in single cells. Nat Biotechnol. 2018;36(12): 1156–9. doi: 10.1038/nbt.4282.	31588507	https://vdjdb.cdr3.net/
WT	Melanoma	PHKA2-LLS	-	CAVKNDYKLSF	12-2*01	-	CD8	-	Zhang SQ, Ma KY, Schonnesen AA, et al. High-throughput determination of the antigen specificities of T cell receptors in single cells. Nat Biotechnol. 2018;36(12): 1156–9. doi: 10.1038/nbt.4282.	31588507	https://vdjdb.cdr3.net/
WT	Melanoma	LCP1-NLF	-	CAVSNNDMRF	12-2*01	-	CD8	-	Zhang SQ, Ma KY, Schonnesen AA, et al. High-throughput determination of the antigen specificities of T cell receptors in single cells. Nat Biotechnol. 2018;36(12): 1156–9. doi: 10.1038/nbt.4282.	31588507	https://vdjdb.cdr3.net/
WT	Melanoma	PHKA2-LLS	-	CAARDDKIIF	12-2*01	-	CD8	-	Zhang SQ, Ma KY, Schonnesen AA, et al. High-throughput determination of the antigen specificities of T cell receptors in single cells. Nat Biotechnol. 2018;36(12): 1156–9. doi: 10.1038/nbt.4282.	31588507	https://vdjdb.cdr3.net/
WT	Melanoma	KAT6A-KLS	-	CAVSGDAGNMLTF	12-2*01	-	CD8	-	Zhang SQ, Ma KY, Schonnesen AA, et al. High-throughput determination of the antigen specificities of T cell receptors in single cells. Nat Biotechnol. 2018;36(12): 1156–9. doi: 10.1038/nbt.4282.	31588507	https://vdjdb.cdr3.net/
WT	Melanoma	LCP1-NLF	-	CAMSRPNTNAGKSTF	12-3*01	-	CD8	-	Zhang SQ, Ma KY, Schonnesen AA, et al. High-throughput determination of the antigen specificities of T cell receptors in single cells. Nat Biotechnol. 2018;36(12): 1156–9. doi: 10.1038/nbt.4282.	31588507	https://vdjdb.cdr3.net/
WT	Melanoma	LCP1-NLF	-	CALNNAGNMLTF	14/DV4*01	-	CD8	-	Zhang SQ, Ma KY, Schonnesen AA, et al. High-throughput determination of the antigen specificities of T cell receptors in single cells. Nat Biotechnol. 2018;36(12): 1156–9. doi: 10.1038/nbt.4282.	31588507	https://vdjdb.cdr3.net/
WT	Melanoma	HERC1-SLL	-	CAMRAITQGGSERLVF	14/DV4*01	-	CD8	-	Zhang SQ, Ma KY, Schonnesen AA, et al. High-throughput determination of the antigen specificities of T cell receptors in single cells. Nat Biotechnol. 2018;36(12): 1156–9. doi: 10.1038/nbt.4282.	31588507	https://vdjdb.cdr3.net/
WT	Melanoma	SEC24A-FLY	-	CAMRELYTGGFKTIF	14/DV4*01	-	CD8	-	Zhang SQ, Ma KY, Schonnesen AA, et al. High-throughput determination of the antigen specificities of T cell receptors in single cells. Nat Biotechnol. 2018;36(12): 1156–9. doi: 10.1038/nbt.4282.	31588507	https://vdjdb.cdr3.net/
WT	Melanoma	BTBD1-FML	-	CALSSPTYNNNDMRF	19*01	-	CD8	-	Zhang SQ, Ma KY, Schonnesen AA, et al. High-throughput determination of the antigen specificities of T cell receptors in single cells. Nat Biotechnol. 2018;36(12): 1156–9. doi: 10.1038/nbt.4282.	31588507	https://vdjdb.cdr3.net/
WT	Melanoma	KAT6A-KLS	-	CALSEAEEYGNKLVF	19*01	-	CD8	-	Zhang SQ, Ma KY, Schonnesen AA, et al. High-throughput determination of the antigen specificities of T cell receptors in single cells. Nat Biotechnol. 2018;36(12): 1156–9. doi: 10.1038/nbt.4282.	31588507	https://vdjdb.cdr3.net/
WT	Melanoma	LCP1-NLF	-	CALSRGGGADGLTF	19*01	-	CD8	-	Zhang SQ, Ma KY, Schonnesen AA, et al. High-throughput determination of the antigen specificities of T cell receptors in single cells. Nat Biotechnol. 2018;36(12): 1156–9. doi: 10.1038/nbt.4282.	31588507	https://vdjdb.cdr3.net/
WT	Melanoma	LCP1-NLF	-	CALDGASKIIF	19*01	-	CD8	-	Zhang SQ, Ma KY, Schonnesen AA, et al. High-throughput determination of the antigen specificities of T cell receptors in single cells. Nat Biotechnol. 2018;36(12): 1156–9. doi: 10.1038/nbt.4282.	31588507	https://vdjdb.cdr3.net/
WT	Melanoma	SMOX-KLA	-	CAVEPGDDYKLSF	21*01	-	CD8	-	Zhang SQ, Ma KY, Schonnesen AA, et al. High-throughput determination of the antigen specificities of T cell receptors in single cells. Nat Biotechnol. 2018;36(12): 1156–9. doi: 10.1038/nbt.4282.	31588507	https://vdjdb.cdr3.net/
WT	Melanoma	LCP1-NLF	-	CAVDGQAGTALIF	21*01	-	CD8	-	Zhang SQ, Ma KY, Schonnesen AA, et al. High-throughput determination of the antigen specificities of T cell receptors in single cells. Nat Biotechnol. 2018;36(12): 1156–9. doi: 10.1038/nbt.4282.	31588507	https://vdjdb.cdr3.net/
WT	Melanoma	SEC24A-FLY	-	CAVEMTTDSWGKLQF	22*01	-	CD8	-	Zhang SQ, Ma KY, Schonnesen AA, et al. High-throughput determination of the antigen specificities of T cell receptors in single cells. Nat Biotechnol. 2018;36(12): 1156–9. doi: 10.1038/nbt.4282.	31588507	https://vdjdb.cdr3.net/
WT	Melanoma	LCP1-NLF	-	CILRGIPRDSSYKLIF	26-2*01	-	CD8	-	Zhang SQ, Ma KY, Schonnesen AA, et al. High-throughput determination of the antigen specificities of T cell receptors in single cells. Nat Biotechnol. 2018;36(12): 1156–9. doi: 10.1038/nbt.4282.	31588507	https://vdjdb.cdr3.net/
WT	Melanoma	SEC24A-FLY	-	CAASPATSGTYKYIF	29/DV5*01	-	CD8	-	Zhang SQ, Ma KY, Schonnesen AA, et al. High-throughput determination of the antigen specificities of T cell receptors in single cells. Nat Biotechnol. 2018;36(12): 1156–9. doi: 10.1038/nbt.4282.	31588507	https://vdjdb.cdr3.net/
WT	Melanoma	KAT6A-KLS	-	CAVRDEDDKIIF	3*01	-	CD8	-	Zhang SQ, Ma KY, Schonnesen AA, et al. High-throughput determination of the antigen specificities of T cell receptors in single cells. Nat Biotechnol. 2018;36(12): 1156–9. doi: 10.1038/nbt.4282.	31588507	https://vdjdb.cdr3.net/
WT	Melanoma	AKAP13-KLM	-	CAYTDKLIF	38-2/DV8*01	-	CD8	-	Zhang SQ, Ma KY, Schonnesen AA, et al. High-throughput determination of the antigen specificities of T cell receptors in single cells. Nat Biotechnol. 2018;36(12): 1156–9. doi: 10.1038/nbt.4282.	31588507	https://vdjdb.cdr3.net/
WT	Melanoma	KAT6A-KLS	-	CAMEGNEKLTF	38-2/DV8*01	-	CD8	-	Zhang SQ, Ma KY, Schonnesen AA, et al. High-throughput determination of the antigen specificities of T cell receptors in single cells. Nat Biotechnol. 2018;36(12): 1156–9. doi: 10.1038/nbt.4282.	31588507	https://vdjdb.cdr3.net/
WT	Melanoma	LCP1-NLF	-	CAEETGGGNKLTF	5*01	-	CD8	-	Zhang SQ, Ma KY, Schonnesen AA, et al. High-throughput determination of the antigen specificities of T cell receptors in single cells. Nat Biotechnol. 2018;36(12): 1156–9. doi: 10.1038/nbt.4282.	31588507	https://vdjdb.cdr3.net/
WT	Melanoma	PHKA2-LLS	-	CAILPDSGAGSYQLTF	5*01	-	CD8	-	Zhang SQ, Ma KY, Schonnesen AA, et al. High-throughput determination of the antigen specificities of T cell receptors in single cells. Nat Biotechnol. 2018;36(12): 1156–9. doi: 10.1038/nbt.4282.	31588507	https://vdjdb.cdr3.net/
WT	Melanoma	LCP1-NLF	-	CAVVRGDTDKLIF	8-3*01	-	CD8	-	Zhang SQ, Ma KY, Schonnesen AA, et al. High-throughput determination of the antigen specificities of T cell receptors in single cells. Nat Biotechnol. 2018;36(12): 1156–9. doi: 10.1038/nbt.4282.	31588507	https://vdjdb.cdr3.net/
WT	Melanoma	PABPC1	-	CVVSPYNQGGKLIF	12-1*01	-	CD8	-	Zhang SQ, Ma KY, Schonnesen AA, et al. High-throughput determination of the antigen specificities of T cell receptors in single cells. Nat Biotechnol. 2018;36(12): 1156–9. doi: 10.1038/nbt.4282.	31588507	https://vdjdb.cdr3.net/
WT	Melanoma	SEC24A	-	CAMDKMDSNYQLIW	12-3*01	-	CD8	-	Zhang SQ, Ma KY, Schonnesen AA, et al. High-throughput determination of the antigen specificities of T cell receptors in single cells. Nat Biotechnol. 2018;36(12): 1156–9. doi: 10.1038/nbt.4282.	31588507	https://vdjdb.cdr3.net/
WT	Melanoma	SEC24A	-	CAMREFYSGGGADGLTF	14/DV4*01	-	CD8	-	Zhang SQ, Ma KY, Schonnesen AA, et al. High-throughput determination of the antigen specificities of T cell receptors in single cells. Nat Biotechnol. 2018;36(12): 1156–9. doi: 10.1038/nbt.4282.	31588507	https://vdjdb.cdr3.net/
WT	Melanoma	SEC24A	-	CATDVYDYKLSF	17*01	-	CD8	-	Zhang SQ, Ma KY, Schonnesen AA, et al. High-throughput determination of the antigen specificities of T cell receptors in single cells. Nat Biotechnol. 2018;36(12): 1156–9. doi: 10.1038/nbt.4282.	31588507	https://vdjdb.cdr3.net/
WT	Melanoma	SEC24A	-	CALLSNQAGTALIF	22*01	-	CD8	-	Zhang SQ, Ma KY, Schonnesen AA, et al. High-throughput determination of the antigen specificities of T cell receptors in single cells. Nat Biotechnol. 2018;36(12): 1156–9. doi: 10.1038/nbt.4282.	31588507	https://vdjdb.cdr3.net/
WT	Melanoma	SEC24A	-	CAVAHARLMF	22*01	-	CD8	-	Zhang SQ, Ma KY, Schonnesen AA, et al. High-throughput determination of the antigen specificities of T cell receptors in single cells. Nat Biotechnol. 2018;36(12): 1156–9. doi: 10.1038/nbt.4282.	31588507	https://vdjdb.cdr3.net/
WT	Melanoma	SEC24A	-	CAVEDLGFGNVLHC	22*01 F	-	CD8	-	Zhang SQ, Ma KY, Schonnesen AA, et al. High-throughput determination of the antigen specificities of T cell receptors in single cells. Nat Biotechnol. 2018;36(12): 1156–9. doi: 10.1038/nbt.4282.	31588507	https://vdjdb.cdr3.net/
WT	Melanoma	AKAP13	-	CAYFPYGQNFVF	38-1*01	-	CD8	-	Zhang SQ, Ma KY, Schonnesen AA, et al. High-throughput determination of the antigen specificities of T cell receptors in single cells. Nat Biotechnol. 2018;36(12): 1156–9. doi: 10.1038/nbt.4282.	31588507	https://vdjdb.cdr3.net/
WT	Melanoma	AKAP13	-	CAYSPPLVF	38-2/DV8*01	-	CD8	-	Zhang SQ, Ma KY, Schonnesen AA, et al. High-throughput determination of the antigen specificities of T cell receptors in single cells. Nat Biotechnol. 2018;36(12): 1156–9. doi: 10.1038/nbt.4282.	31588507	https://vdjdb.cdr3.net/
WT	Melanoma	SEC24A	-	CAERDQAGTALIF	5*01	-	CD8	-	Zhang SQ, Ma KY, Schonnesen AA, et al. High-throughput determination of the antigen specificities of T cell receptors in single cells. Nat Biotechnol. 2018;36(12): 1156–9. doi: 10.1038/nbt.4282.	31588507	https://vdjdb.cdr3.net/
WT	Melanoma	SEC24A	-	CAVGYNTDKLIF	8-3*01	-	CD8	-	Zhang SQ, Ma KY, Schonnesen AA, et al. High-throughput determination of the antigen specificities of T cell receptors in single cells. Nat Biotechnol. 2018;36(12): 1156–9. doi: 10.1038/nbt.4282.	31588507	https://vdjdb.cdr3.net/
WT	Melanoma	TEAD1-(SVL)	-	CAVITGTALIF	12-2*01	-	CD8	-	Zhang SQ, Ma KY, Schonnesen AA, et al. High-throughput determination of the antigen specificities of T cell receptors in single cells. Nat Biotechnol. 2018;36(12): 1156–9. doi: 10.1038/nbt.4282.	31588507	https://vdjdb.cdr3.net/
WT	Melanoma	GANAB-ALY	-	CAVSGGGADGLTF	12-2*01	-	CD8	-	Zhang SQ, Ma KY, Schonnesen AA, et al. High-throughput determination of the antigen specificities of T cell receptors in single cells. Nat Biotechnol. 2018;36(12): 1156–9. doi: 10.1038/nbt.4282.	31588507	https://vdjdb.cdr3.net/
WT	Melanoma	ERBB2-ALI	-	CAVNSNSGYALNF	12-2*01	-	CD8	-	Zhang SQ, Ma KY, Schonnesen AA, et al. High-throughput determination of the antigen specificities of T cell receptors in single cells. Nat Biotechnol. 2018;36(12): 1156–9. doi: 10.1038/nbt.4282.	31588507	https://vdjdb.cdr3.net/
WT	Melanoma	NSDHL-ILT	-	CAMREVAGAGNKLTF	14/DV4*01	-	CD8	-	Zhang SQ, Ma KY, Schonnesen AA, et al. High-throughput determination of the antigen specificities of T cell receptors in single cells. Nat Biotechnol. 2018;36(12): 1156–9. doi: 10.1038/nbt.4282.	31588507	https://vdjdb.cdr3.net/
WT	Melanoma	NSDHL-ILT	-	CAMREGLSNYGGSQGNLIF	14/DV4*01	-	CD8	-	Zhang SQ, Ma KY, Schonnesen AA, et al. High-throughput determination of the antigen specificities of T cell receptors in single cells. Nat Biotechnol. 2018;36(12): 1156–9. doi: 10.1038/nbt.4282.	31588507	https://vdjdb.cdr3.net/
WT	Melanoma	ERBB2	-	CVVSGVNVWGTYKYIF	10*01	-	CD8	-	Zhang SQ, Ma KY, Schonnesen AA, et al. High-throughput determination of the antigen specificities of T cell receptors in single cells. Nat Biotechnol. 2018;36(12): 1156–9. doi: 10.1038/nbt.4282.	31588507	https://vdjdb.cdr3.net/
WT	Melanoma	GANAB	-	CAIEGGKLIF	12-2*01	-	CD8	-	Zhang SQ, Ma KY, Schonnesen AA, et al. High-throughput determination of the antigen specificities of T cell receptors in single cells. Nat Biotechnol. 2018;36(12): 1156–9. doi: 10.1038/nbt.4282.	31588507	https://vdjdb.cdr3.net/
WT	Melanoma	WDR46	-	CAVNMEGAGSYQLTF	12-2*01	-	CD8	-	Zhang SQ, Ma KY, Schonnesen AA, et al. High-throughput determination of the antigen specificities of T cell receptors in single cells. Nat Biotechnol. 2018;36(12): 1156–9. doi: 10.1038/nbt.4282.	31588507	https://vdjdb.cdr3.net/
WT	Melanoma	GANAB	-	CAVNPGGFKTIF	12-2*01	-	CD8	-	Zhang SQ, Ma KY, Schonnesen AA, et al. High-throughput determination of the antigen specificities of T cell receptors in single cells. Nat Biotechnol. 2018;36(12): 1156–9. doi: 10.1038/nbt.4282.	31588507	https://vdjdb.cdr3.net/
WT	Melanoma	GANAB	-	CAMKDFGNEKLTF	12-3*01	-	CD8	-	Zhang SQ, Ma KY, Schonnesen AA, et al. High-throughput determination of the antigen specificities of T cell receptors in single cells. Nat Biotechnol. 2018;36(12): 1156–9. doi: 10.1038/nbt.4282.	31588507	https://vdjdb.cdr3.net/
WT	Melanoma	WDR46	-	CAMRESKAAGNKLTF	14/DV4*01	-	CD8	-	Zhang SQ, Ma KY, Schonnesen AA, et al. High-throughput determination of the antigen specificities of T cell receptors in single cells. Nat Biotechnol. 2018;36(12): 1156–9. doi: 10.1038/nbt.4282.	31588507	https://vdjdb.cdr3.net/
WT	Melanoma	COL18A1	-	CAASLNTNAGKSTF	23/DV6*01	-	CD8	-	Zhang SQ, Ma KY, Schonnesen AA, et al. High-throughput determination of the antigen specificities of T cell receptors in single cells. Nat Biotechnol. 2018;36(12): 1156–9. doi: 10.1038/nbt.4282.	31588507	https://vdjdb.cdr3.net/
WT	Melanoma	NSDHL	-	CAFMMDNNNDMRF	38-1*01	-	CD8	-	Zhang SQ, Ma KY, Schonnesen AA, et al. High-throughput determination of the antigen specificities of T cell receptors in single cells. Nat Biotechnol. 2018;36(12): 1156–9. doi: 10.1038/nbt.4282.	31588507	https://vdjdb.cdr3.net/
WT	Melanoma	NSDHL	-	CASGIQGAQKLVF	38-2/DV8*01	-	CD8	-	Zhang SQ, Ma KY, Schonnesen AA, et al. High-throughput determination of the antigen specificities of T cell receptors in single cells. Nat Biotechnol. 2018;36(12): 1156–9. doi: 10.1038/nbt.4282.	31588507	https://vdjdb.cdr3.net/
WT	Melanoma	NSDHL	-	CAVAFNNAGNMLTF	8-3*01	-	CD8	-	Zhang SQ, Ma KY, Schonnesen AA, et al. High-throughput determination of the antigen specificities of T cell receptors in single cells. Nat Biotechnol. 2018;36(12): 1156–9. doi: 10.1038/nbt.4282.	31588507	https://vdjdb.cdr3.net/
WT	Melanoma	ERBB2	-	CAVSDLNSGGYQKVTF	8-4*01	-	CD8	-	Zhang SQ, Ma KY, Schonnesen AA, et al. High-throughput determination of the antigen specificities of T cell receptors in single cells. Nat Biotechnol. 2018;36(12): 1156–9. doi: 10.1038/nbt.4282.	31588507	https://vdjdb.cdr3.net/
WT	Melanoma	NSDHL	-	CALSEGQTGANNLFF	9-2*01	-	CD8	-	Zhang SQ, Ma KY, Schonnesen AA, et al. High-throughput determination of the antigen specificities of T cell receptors in single cells. Nat Biotechnol. 2018;36(12): 1156–9. doi: 10.1038/nbt.4282.	31588507	https://vdjdb.cdr3.net/
WT	Lung cancer (squamous cell carcinoma)	ME1-FLD	-	CAMRERTGGFKTIF	14/DV4*01	-	CD8	-	Zhang SQ, Ma KY, Schonnesen AA, et al. High-throughput determination of the antigen specificities of T cell receptors in single cells. Nat Biotechnol. 2018;36(12): 1156–9. doi: 10.1038/nbt.4282.	31588507	https://vdjdb.cdr3.net/
WT	chronic lymphocytic leukemia (CLL)	FNDC3B	-	CAVRGSARQLTF	1-2*01	-	CD8	-	Zhang SQ, Ma KY, Schonnesen AA, et al. High-throughput determination of the antigen specificities of T cell receptors in single cells. Nat Biotechnol. 2018;36(12): 1156–9. doi: 10.1038/nbt.4282.	31588507	https://vdjdb.cdr3.net/
WT	chronic lymphocytic leukemia (CLL)	FNDC3B	-	CVVISTDSWGKFQF	12-1*01	-	CD8	-	Zhang SQ, Ma KY, Schonnesen AA, et al. High-throughput determination of the antigen specificities of T cell receptors in single cells. Nat Biotechnol. 2018;36(12): 1156–9. doi: 10.1038/nbt.4282.	31588507	https://vdjdb.cdr3.net/
WT	chronic lymphocytic leukemia (CLL)	FNDC3B	-	CAMRESSYGNNRLAF	14/DV4*01	-	CD8	-	Zhang SQ, Ma KY, Schonnesen AA, et al. High-throughput determination of the antigen specificities of T cell receptors in single cells. Nat Biotechnol. 2018;36(12): 1156–9. doi: 10.1038/nbt.4282.	31588507	https://vdjdb.cdr3.net/
WT	chronic lymphocytic leukemia (CLL)	FNDC3B	-	CAMRETWGGLGGSQGNLIF	14/DV4*01	-	CD8	-	Zhang SQ, Ma KY, Schonnesen AA, et al. High-throughput determination of the antigen specificities of T cell receptors in single cells. Nat Biotechnol. 2018;36(12): 1156–9. doi: 10.1038/nbt.4282.	31588507	https://vdjdb.cdr3.net/
WT	chronic lymphocytic leukemia (CLL)	FNDC3B	-	CAMREFNAGGTSYGKLTF	14/DV4*01	-	CD8	-	Zhang SQ, Ma KY, Schonnesen AA, et al. High-throughput determination of the antigen specificities of T cell receptors in single cells. Nat Biotechnol. 2018;36(12): 1156–9. doi: 10.1038/nbt.4282.	31588507	https://vdjdb.cdr3.net/
WT	Non-small cell lung cancer	OR5M3-KMV	-	CICEGGSYIPTF	1-1*01	-	CD8	-	Zhang SQ, Ma KY, Schonnesen AA, et al. High-throughput determination of the antigen specificities of T cell receptors in single cells. Nat Biotechnol. 2018;36(12): 1156–9. doi: 10.1038/nbt.4282.	31588507	https://vdjdb.cdr3.net/
WT	Non-small cell lung cancer	ITIH6-RLG	-	CAVSPGNTPLVF	1-1*01	-	CD8	-	Zhang SQ, Ma KY, Schonnesen AA, et al. High-throughput determination of the antigen specificities of T cell receptors in single cells. Nat Biotechnol. 2018;36(12): 1156–9. doi: 10.1038/nbt.4282.	31588507	https://vdjdb.cdr3.net/
WT	Non-small cell lung cancer	OR5M3-KMV	-	CAVVDSNYQLIW	1-1*01	-	CD8	-	Zhang SQ, Ma KY, Schonnesen AA, et al. High-throughput determination of the antigen specificities of T cell receptors in single cells. Nat Biotechnol. 2018;36(12): 1156–9. doi: 10.1038/nbt.4282.	31588507	https://vdjdb.cdr3.net/
WT	Non-small cell lung cancer	OR9Q2-FLF	-	CVVILNARLMF	12-1*01	-	CD8	-	Zhang SQ, Ma KY, Schonnesen AA, et al. High-throughput determination of the antigen specificities of T cell receptors in single cells. Nat Biotechnol. 2018;36(12): 1156–9. doi: 10.1038/nbt.4282.	31588507	https://vdjdb.cdr3.net/
WT	Non-small cell lung cancer	EXOC3L4-ILL	-	CAVELVF	12-2*01	-	CD8	-	Zhang SQ, Ma KY, Schonnesen AA, et al. High-throughput determination of the antigen specificities of T cell receptors in single cells. Nat Biotechnol. 2018;36(12): 1156–9. doi: 10.1038/nbt.4282.	31588507	https://vdjdb.cdr3.net/
WT	Non-small cell lung cancer	BCL9L-FVY	-	CAVGDSNYQLIW	12-2*01	-	CD8	-	Zhang SQ, Ma KY, Schonnesen AA, et al. High-throughput determination of the antigen specificities of T cell receptors in single cells. Nat Biotechnol. 2018;36(12): 1156–9. doi: 10.1038/nbt.4282.	31588507	https://vdjdb.cdr3.net/
WT	Non-small cell lung cancer	TTLL12-KLP	-	CAVNEDKIIF	12-2*01	-	CD8	-	Zhang SQ, Ma KY, Schonnesen AA, et al. High-throughput determination of the antigen specificities of T cell receptors in single cells. Nat Biotechnol. 2018;36(12): 1156–9. doi: 10.1038/nbt.4282.	31588507	https://vdjdb.cdr3.net/
WT	Non-small cell lung cancer	OR9Q2-FLF	-	CAPRGSGRRALTF	12-2*01	-	CD8	-	Zhang SQ, Ma KY, Schonnesen AA, et al. High-throughput determination of the antigen specificities of T cell receptors in single cells. Nat Biotechnol. 2018;36(12): 1156–9. doi: 10.1038/nbt.4282.	31588507	https://vdjdb.cdr3.net/
WT	Non-small cell lung cancer	KCNB2-LLA	-	CAVNNQAGTALIF	12-2*01	-	CD8	-	Zhang SQ, Ma KY, Schonnesen AA, et al. High-throughput determination of the antigen specificities of T cell receptors in single cells. Nat Biotechnol. 2018;36(12): 1156–9. doi: 10.1038/nbt.4282.	31588507	https://vdjdb.cdr3.net/
WT	Non-small cell lung cancer	PTCHD4-HQL	-	CAPDTGNQFYF	12-2*01	-	CD8	-	Zhang SQ, Ma KY, Schonnesen AA, et al. High-throughput determination of the antigen specificities of T cell receptors in single cells. Nat Biotechnol. 2018;36(12): 1156–9. doi: 10.1038/nbt.4282.	31588507	https://vdjdb.cdr3.net/
WT	Non-small cell lung cancer	PIGN-FLT	-	CAVVYSGGGADGLTF	12-2*01	-	CD8	-	Zhang SQ, Ma KY, Schonnesen AA, et al. High-throughput determination of the antigen specificities of T cell receptors in single cells. Nat Biotechnol. 2018;36(12): 1156–9. doi: 10.1038/nbt.4282.	31588507	https://vdjdb.cdr3.net/
WT	Non-small cell lung cancer	VN1R2-LML	-	CAVGGNQGGKLIF	12-2*01	-	CD8	-	Zhang SQ, Ma KY, Schonnesen AA, et al. High-throughput determination of the antigen specificities of T cell receptors in single cells. Nat Biotechnol. 2018;36(12): 1156–9. doi: 10.1038/nbt.4282.	31588507	https://vdjdb.cdr3.net/
WT	Non-small cell lung cancer	ITIH6-RLG	-	CAVYGDYGGSQGNLIF	12-2*01	-	CD8	-	Zhang SQ, Ma KY, Schonnesen AA, et al. High-throughput determination of the antigen specificities of T cell receptors in single cells. Nat Biotechnol. 2018;36(12): 1156–9. doi: 10.1038/nbt.4282.	31588507	https://vdjdb.cdr3.net/
WT	Non-small cell lung cancer	OR5M3-KMV	-	CAVNLYARLMF	12-2*01	-	CD8	-	Zhang SQ, Ma KY, Schonnesen AA, et al. High-throughput determination of the antigen specificities of T cell receptors in single cells. Nat Biotechnol. 2018;36(12): 1156–9. doi: 10.1038/nbt.4282.	31588507	https://vdjdb.cdr3.net/
WT	Non-small cell lung cancer	ST6GALNAC2-LLF	-	CAMKDNDMRF	12-3*01	-	CD8	-	Zhang SQ, Ma KY, Schonnesen AA, et al. High-throughput determination of the antigen specificities of T cell receptors in single cells. Nat Biotechnol. 2018;36(12): 1156–9. doi: 10.1038/nbt.4282.	31588507	https://vdjdb.cdr3.net/
WT	Non-small cell lung cancer	DOCK7-FLN	-	CAMRTNTGNQFYF	12-3*01	-	CD8	-	Zhang SQ, Ma KY, Schonnesen AA, et al. High-throughput determination of the antigen specificities of T cell receptors in single cells. Nat Biotechnol. 2018;36(12): 1156–9. doi: 10.1038/nbt.4282.	31588507	https://vdjdb.cdr3.net/
WT	Non-small cell lung cancer	DHX33-LLA	-	CAMDSSYKLIF	12-3*01	-	CD8	-	Zhang SQ, Ma KY, Schonnesen AA, et al. High-throughput determination of the antigen specificities of T cell receptors in single cells. Nat Biotechnol. 2018;36(12): 1156–9. doi: 10.1038/nbt.4282.	31588507	https://vdjdb.cdr3.net/
WT	Non-small cell lung cancer	CHD8-KLN	-	CAASMGQAGTALIF	13-1*01	-	CD8	-	Zhang SQ, Ma KY, Schonnesen AA, et al. High-throughput determination of the antigen specificities of T cell receptors in single cells. Nat Biotechnol. 2018;36(12): 1156–9. doi: 10.1038/nbt.4282.	31588507	https://vdjdb.cdr3.net/
WT	Non-small cell lung cancer	OR5M3-KMV	-	CAMREVYNNAGNMLTF	14/DV4*01	-	CD8	-	Zhang SQ, Ma KY, Schonnesen AA, et al. High-throughput determination of the antigen specificities of T cell receptors in single cells. Nat Biotechnol. 2018;36(12): 1156–9. doi: 10.1038/nbt.4282.	31588507	https://vdjdb.cdr3.net/
WT	Non-small cell lung cancer	TBX3-GMG	-	CAMREAFAGTASKLTF	14/DV4*01	-	CD8	-	Zhang SQ, Ma KY, Schonnesen AA, et al. High-throughput determination of the antigen specificities of T cell receptors in single cells. Nat Biotechnol. 2018;36(12): 1156–9. doi: 10.1038/nbt.4282.	31588507	https://vdjdb.cdr3.net/
WT	Non-small cell lung cancer	ITIH6-RLG	-	CAMRGYQKVTF	14/DV4*01	-	CD8	-	Zhang SQ, Ma KY, Schonnesen AA, et al. High-throughput determination of the antigen specificities of T cell receptors in single cells. Nat Biotechnol. 2018;36(12): 1156–9. doi: 10.1038/nbt.4282.	31588507	https://vdjdb.cdr3.net/
WT	Non-small cell lung cancer	ITIH6-RLG	-	CAMRESNNARLMF	14/DV4*01	-	CD8	-	Zhang SQ, Ma KY, Schonnesen AA, et al. High-throughput determination of the antigen specificities of T cell receptors in single cells. Nat Biotechnol. 2018;36(12): 1156–9. doi: 10.1038/nbt.4282.	31588507	https://vdjdb.cdr3.net/
WT	Non-small cell lung cancer	OR5M3-KMV	-	CAMREAHDNFGNEKLTF	14/DV4*01	-	CD8	-	Zhang SQ, Ma KY, Schonnesen AA, et al. High-throughput determination of the antigen specificities of T cell receptors in single cells. Nat Biotechnol. 2018;36(12): 1156–9. doi: 10.1038/nbt.4282.	31588507	https://vdjdb.cdr3.net/
WT	Non-small cell lung cancer	RYR3-VLN	-	CAMREGQGRGSTLGRLYF	14/DV4*01	-	CD8	-	Zhang SQ, Ma KY, Schonnesen AA, et al. High-throughput determination of the antigen specificities of T cell receptors in single cells. Nat Biotechnol. 2018;36(12): 1156–9. doi: 10.1038/nbt.4282.	31588507	https://vdjdb.cdr3.net/
WT	Non-small cell lung cancer	OR5M3-KMV	-	CAMSADNYGQNFVF	14/DV4*01	-	CD8	-	Zhang SQ, Ma KY, Schonnesen AA, et al. High-throughput determination of the antigen specificities of T cell receptors in single cells. Nat Biotechnol. 2018;36(12): 1156–9. doi: 10.1038/nbt.4282.	31588507	https://vdjdb.cdr3.net/
WT	Non-small cell lung cancer	OR5M3-KMV	-	CAMREVSSWGNEKLTF	14/DV4*01	-	CD8	-	Zhang SQ, Ma KY, Schonnesen AA, et al. High-throughput determination of the antigen specificities of T cell receptors in single cells. Nat Biotechnol. 2018;36(12): 1156–9. doi: 10.1038/nbt.4282.	31588507	https://vdjdb.cdr3.net/
WT	Non-small cell lung cancer	OR5M3-KMV	-	CAMREGRVFGNEKLTF	14/DV4*01	-	CD8	-	Zhang SQ, Ma KY, Schonnesen AA, et al. High-throughput determination of the antigen specificities of T cell receptors in single cells. Nat Biotechnol. 2018;36(12): 1156–9. doi: 10.1038/nbt.4282.	31588507	https://vdjdb.cdr3.net/
WT	Non-small cell lung cancer	OR5M3-KMV	-	CAMREGDRNQFYF	14/DV4*01	-	CD8	-	Zhang SQ, Ma KY, Schonnesen AA, et al. High-throughput determination of the antigen specificities of T cell receptors in single cells. Nat Biotechnol. 2018;36(12): 1156–9. doi: 10.1038/nbt.4282.	31588507	https://vdjdb.cdr3.net/
WT	Non-small cell lung cancer	OR5M3-KMV	-	CAMIPKTSYDKVIF	14/DV4*01	-	CD8	-	Zhang SQ, Ma KY, Schonnesen AA, et al. High-throughput determination of the antigen specificities of T cell receptors in single cells. Nat Biotechnol. 2018;36(12): 1156–9. doi: 10.1038/nbt.4282.	31588507	https://vdjdb.cdr3.net/
WT	Non-small cell lung cancer	TRIM16-RMA	-	CAMREFMESNYQLIW	14/DV4*01	-	CD8	-	Zhang SQ, Ma KY, Schonnesen AA, et al. High-throughput determination of the antigen specificities of T cell receptors in single cells. Nat Biotechnol. 2018;36(12): 1156–9. doi: 10.1038/nbt.4282.	30418433	https://www.nature.com/articles/nbt.4402
WT	Non-small cell lung cancer	SHROOM2-KLL	-	CATGGVSNTNAGKSTF	17*01	-	CD8	-	Zhang SQ, Ma KY, Schonnesen AA, et al. High-throughput determination of the antigen specificities of T cell receptors in single cells. Nat Biotechnol. 2018;36(12): 1156–9. doi: 10.1038/nbt.4282.	30418433	https://www.nature.com/articles/nbt.4403
WT	Non-small cell lung cancer	TBX3-GMG	-	CATDNDMRF	17*01	-	CD8	-	Zhang SQ, Ma KY, Schonnesen AA, et al. High-throughput determination of the antigen specificities of T cell receptors in single cells. Nat Biotechnol. 2018;36(12): 1156–9. doi: 10.1038/nbt.4282.	30418433	https://www.nature.com/articles/nbt.4404
WT	Non-small cell lung cancer	OR5M3-KMV	-	CATDAGDDKIIF	17*01	-	CD8	-	Zhang SQ, Ma KY, Schonnesen AA, et al. High-throughput determination of the antigen specificities of T cell receptors in single cells. Nat Biotechnol. 2018;36(12): 1156–9. doi: 10.1038/nbt.4282.	30418433	https://www.nature.com/articles/nbt.4405
WT	Non-small cell lung cancer	BAIAP3-ILN	-	CATVPDYKLSF	17*01	-	CD8	-	Zhang SQ, Ma KY, Schonnesen AA, et al. High-throughput determination of the antigen specificities of T cell receptors in single cells. Nat Biotechnol. 2018;36(12): 1156–9. doi: 10.1038/nbt.4282.	30418433	https://www.nature.com/articles/nbt.4406
WT	Non-small cell lung cancer	OR5M3-KMV	-	CATEGSYIPTF	17*01	-	CD8	-	Zhang SQ, Ma KY, Schonnesen AA, et al. High-throughput determination of the antigen specificities of T cell receptors in single cells. Nat Biotechnol. 2018;36(12): 1156–9. doi: 10.1038/nbt.4282.	30418433	https://www.nature.com/articles/nbt.4407
WT	Non-small cell lung cancer	GLRA1-LIF	-	CATDQGNTPLVF	17*01	-	CD8	-	Zhang SQ, Ma KY, Schonnesen AA, et al. High-throughput determination of the antigen specificities of T cell receptors in single cells. Nat Biotechnol. 2018;36(12): 1156–9. doi: 10.1038/nbt.4282.	30418433	https://www.nature.com/articles/nbt.4408
WT	Non-small cell lung cancer	CHD8-KLN	-	CATDAEGAQKLVF	17*01	-	CD8	-	Zhang SQ, Ma KY, Schonnesen AA, et al. High-throughput determination of the antigen specificities of T cell receptors in single cells. Nat Biotechnol. 2018;36(12): 1156–9. doi: 10.1038/nbt.4282.	30418433	https://www.nature.com/articles/nbt.4409
WT	Non-small cell lung cancer	ITIH6-RLG	-	CALSEAYGSRLTF	19*01	-	CD8	-	Zhang SQ, Ma KY, Schonnesen AA, et al. High-throughput determination of the antigen specificities of T cell receptors in single cells. Nat Biotechnol. 2018;36(12): 1156–9. doi: 10.1038/nbt.4282.	30418433	https://www.nature.com/articles/nbt.4410
WT	Non-small cell lung cancer	ITIH6-RLG	-	CALSEDQFYF	19*01	-	CD8	-	Zhang SQ, Ma KY, Schonnesen AA, et al. High-throughput determination of the antigen specificities of T cell receptors in single cells. Nat Biotechnol. 2018;36(12): 1156–9. doi: 10.1038/nbt.4282.	30418433	https://www.nature.com/articles/nbt.4411
WT	Non-small cell lung cancer	OR5M3-KMV	-	CALSEQTSYDKVIF	19*01	-	CD8	-	Zhang SQ, Ma KY, Schonnesen AA, et al. High-throughput determination of the antigen specificities of T cell receptors in single cells. Nat Biotechnol. 2018;36(12): 1156–9. doi: 10.1038/nbt.4282.	30418433	https://www.nature.com/articles/nbt.4412
WT	Non-small cell lung cancer	OR5M3-KMV	-	CALSEASEYGNKLVF	19*01	-	CD8	-	Zhang SQ, Ma KY, Schonnesen AA, et al. High-throughput determination of the antigen specificities of T cell receptors in single cells. Nat Biotechnol. 2018;36(12): 1156–9. doi: 10.1038/nbt.4282.	30418433	https://www.nature.com/articles/nbt.4413
WT	Non-small cell lung cancer	RYR3-VLN	-	CALSEAQSDGQKLLF	19*01	-	CD8	-	Zhang SQ, Ma KY, Schonnesen AA, et al. High-throughput determination of the antigen specificities of T cell receptors in single cells. Nat Biotechnol. 2018;36(12): 1156–9. doi: 10.1038/nbt.4282.	30418433	https://www.nature.com/articles/nbt.4414
WT	Non-small cell lung cancer	OR5M3-KMV	-	CALKGNNRLAF	19*01	-	CD8	-	Zhang SQ, Ma KY, Schonnesen AA, et al. High-throughput determination of the antigen specificities of T cell receptors in single cells. Nat Biotechnol. 2018;36(12): 1156–9. doi: 10.1038/nbt.4282.	30418433	https://www.nature.com/articles/nbt.4415
WT	Non-small cell lung cancer	OR5M3-KMV	-	CALSEGNFGNEKLTF	19*01	-	CD8	-	Zhang SQ, Ma KY, Schonnesen AA, et al. High-throughput determination of the antigen specificities of T cell receptors in single cells. Nat Biotechnol. 2018;36(12): 1156–9. doi: 10.1038/nbt.4282.	30418433	https://www.nature.com/articles/nbt.4416
WT	Non-small cell lung cancer	OR5M3-KMV	-	CALRSTNFGNEKLTF	19*01	-	CD8	-	Zhang SQ, Ma KY, Schonnesen AA, et al. High-throughput determination of the antigen specificities of T cell receptors in single cells. Nat Biotechnol. 2018;36(12): 1156–9. doi: 10.1038/nbt.4282.	30418433	https://www.nature.com/articles/nbt.4417
WT	Non-small cell lung cancer	OR5M3-KMV	-	CALILTQGGSEKLVF	19*01	-	CD8	-	Zhang SQ, Ma KY, Schonnesen AA, et al. High-throughput determination of the antigen specificities of T cell receptors in single cells. Nat Biotechnol. 2018;36(12): 1156–9. doi: 10.1038/nbt.4282.	30418433	https://www.nature.com/articles/nbt.4418
WT	Non-small cell lung cancer	KCNB2-LLA	-	CALIYFSGGYNKLIF	19*01	-	CD8	-	Zhang SQ, Ma KY, Schonnesen AA, et al. High-throughput determination of the antigen specificities of T cell receptors in single cells. Nat Biotechnol. 2018;36(12): 1156–9. doi: 10.1038/nbt.4282.	30418433	https://www.nature.com/articles/nbt.4419
WT	Non-small cell lung cancer	OR5M3-KMV	-	CALSEADDYKLSF	19*01	-	CD8	-	Zhang SQ, Ma KY, Schonnesen AA, et al. High-throughput determination of the antigen specificities of T cell receptors in single cells. Nat Biotechnol. 2018;36(12): 1156–9. doi: 10.1038/nbt.4282.	30418433	https://www.nature.com/articles/nbt.4420
WT	Non-small cell lung cancer	KCNB2-LLA	-	CALLYSGAGSYQLTF	19*01	-	CD8	-	Zhang SQ, Ma KY, Schonnesen AA, et al. High-throughput determination of the antigen specificities of T cell receptors in single cells. Nat Biotechnol. 2018;36(12): 1156–9. doi: 10.1038/nbt.4282.	30418433	https://www.nature.com/articles/nbt.4421
WT	Non-small cell lung cancer	KCNB2-LLA	-	CALNTIRDSNYQLIW	19*01	-	CD8	-	Zhang SQ, Ma KY, Schonnesen AA, et al. High-throughput determination of the antigen specificities of T cell receptors in single cells. Nat Biotechnol. 2018;36(12): 1156–9. doi: 10.1038/nbt.4282.	30418433	https://www.nature.com/articles/nbt.4422
WT	Non-small cell lung cancer	OR5M3-KMV	-	CAVRGRDDKIIF	21*01	-	CD8	-	Zhang SQ, Ma KY, Schonnesen AA, et al. High-throughput determination of the antigen specificities of T cell receptors in single cells. Nat Biotechnol. 2018;36(12): 1156–9. doi: 10.1038/nbt.4282.	30418433	https://www.nature.com/articles/nbt.4423
WT	Non-small cell lung cancer	OR5M3-KMV	-	CAVPSRPNFGNEKLTF	21*01	-	CD8	-	Zhang SQ, Ma KY, Schonnesen AA, et al. High-throughput determination of the antigen specificities of T cell receptors in single cells. Nat Biotechnol. 2018;36(12): 1156–9. doi: 10.1038/nbt.4282.	30418433	https://www.nature.com/articles/nbt.4424
WT	Non-small cell lung cancer	ITIH6-RLG	-	CAFSRYSTLTF	24*01	-	CD8	-	Zhang SQ, Ma KY, Schonnesen AA, et al. High-throughput determination of the antigen specificities of T cell receptors in single cells. Nat Biotechnol. 2018;36(12): 1156–9. doi: 10.1038/nbt.4282.	30418433	https://www.nature.com/articles/nbt.4425
WT	Non-small cell lung cancer	ITIH6-RLG	-	CAFGRYQKVTF	24*01	-	CD8	-	Zhang SQ, Ma KY, Schonnesen AA, et al. High-throughput determination of the antigen specificities of T cell receptors in single cells. Nat Biotechnol. 2018;36(12): 1156–9. doi: 10.1038/nbt.4282.	30418433	https://www.nature.com/articles/nbt.4426
WT	Non-small cell lung cancer	PELP1-RLH	-	CAFTSGNQFYF	24*01	-	CD8	-	Zhang SQ, Ma KY, Schonnesen AA, et al. High-throughput determination of the antigen specificities of T cell receptors in single cells. Nat Biotechnol. 2018;36(12): 1156–9. doi: 10.1038/nbt.4282.	30418433	https://www.nature.com/articles/nbt.4427
WT	Non-small cell lung cancer	SHROOM2-KLL	-	CAGYDYKLSF	25*01	-	CD8	-	Zhang SQ, Ma KY, Schonnesen AA, et al. High-throughput determination of the antigen specificities of T cell receptors in single cells. Nat Biotechnol. 2018;36(12): 1156–9. doi: 10.1038/nbt.4282.	30418433	https://www.nature.com/articles/nbt.4428
WT	Non-small cell lung cancer	RYR3-VLN	-	CAGRVSANAGGTSYGKLTF	25*01	-	CD8	-	Zhang SQ, Ma KY, Schonnesen AA, et al. High-throughput determination of the antigen specificities of T cell receptors in single cells. Nat Biotechnol. 2018;36(12): 1156–9. doi: 10.1038/nbt.4282.	30418433	https://www.nature.com/articles/nbt.4429
WT	Non-small cell lung cancer	OR5M3-KMV	-	CIVMNRDDKIIF	26-1*01	-	CD8	-	Zhang SQ, Ma KY, Schonnesen AA, et al. High-throughput determination of the antigen specificities of T cell receptors in single cells. Nat Biotechnol. 2018;36(12): 1156–9. doi: 10.1038/nbt.4282.	30418433	https://www.nature.com/articles/nbt.4430
WT	Non-small cell lung cancer	OR5M3-KMV	-	CIVRATGYSSASKIIF	26-1*01	-	CD8	-	Zhang SQ, Ma KY, Schonnesen AA, et al. High-throughput determination of the antigen specificities of T cell receptors in single cells. Nat Biotechnol. 2018;36(12): 1156–9. doi: 10.1038/nbt.4282.	30418433	https://www.nature.com/articles/nbt.4431
WT	Non-small cell lung cancer	OR5M3-KMV	-	CIVRVGYNARLMF	26-1*01	-	CD8	-	Zhang SQ, Ma KY, Schonnesen AA, et al. High-throughput determination of the antigen specificities of T cell receptors in single cells. Nat Biotechnol. 2018;36(12): 1156–9. doi: 10.1038/nbt.4282.	30418433	https://www.nature.com/articles/nbt.4432
WT	Non-small cell lung cancer	OR5M3-KMV	-	CIVRIIKAAGNKLTF	26-1*01	-	CD8	-	Zhang SQ, Ma KY, Schonnesen AA, et al. High-throughput determination of the antigen specificities of T cell receptors in single cells. Nat Biotechnol. 2018;36(12): 1156–9. doi: 10.1038/nbt.4282.	30418433	https://www.nature.com/articles/nbt.4433
WT	Non-small cell lung cancer	OR5M3-KMV	-	CIVRAGTYSNYQLIW	26-1*01	-	CD8	-	Zhang SQ, Ma KY, Schonnesen AA, et al. High-throughput determination of the antigen specificities of T cell receptors in single cells. Nat Biotechnol. 2018;36(12): 1156–9. doi: 10.1038/nbt.4282.	30418433	https://www.nature.com/articles/nbt.4434
WT	Non-small cell lung cancer	CHD8-KLN	-	CILGMTTDSWGKLQF	26-2*01	-	CD8	-	Zhang SQ, Ma KY, Schonnesen AA, et al. High-throughput determination of the antigen specificities of T cell receptors in single cells. Nat Biotechnol. 2018;36(12): 1156–9. doi: 10.1038/nbt.4282.	30418433	https://www.nature.com/articles/nbt.4435
WT	Non-small cell lung cancer	OR5M3-KMV	-	CILNVPGGYQKVTF	26-2*01	-	CD8	-	Zhang SQ, Ma KY, Schonnesen AA, et al. High-throughput determination of the antigen specificities of T cell receptors in single cells. Nat Biotechnol. 2018;36(12): 1156–9. doi: 10.1038/nbt.4282.	30418433	https://www.nature.com/articles/nbt.4436
WT	Non-small cell lung cancer	OR5M3-KMV	-	CAGGPGGGADGLTF	27*01	-	CD8	-	Zhang SQ, Ma KY, Schonnesen AA, et al. High-throughput determination of the antigen specificities of T cell receptors in single cells. Nat Biotechnol. 2018;36(12): 1156–9. doi: 10.1038/nbt.4282.	30418433	https://www.nature.com/articles/nbt.4437
WT	Non-small cell lung cancer	OR9Q2-FLF	-	CAASARQGGSEKLVF	29/DV5*01	-	CD8	-	Zhang SQ, Ma KY, Schonnesen AA, et al. High-throughput determination of the antigen specificities of T cell receptors in single cells. Nat Biotechnol. 2018;36(12): 1156–9. doi: 10.1038/nbt.4282.	30418433	https://www.nature.com/articles/nbt.4438
WT	Non-small cell lung cancer	ITIH6-RLG	-	CAGGDSWGKLQF	29/DV5*01	-	CD8	-	Zhang SQ, Ma KY, Schonnesen AA, et al. High-throughput determination of the antigen specificities of T cell receptors in single cells. Nat Biotechnol. 2018;36(12): 1156–9. doi: 10.1038/nbt.4282.	30418433	https://www.nature.com/articles/nbt.4439
WT	Non-small cell lung cancer	ITIH6-RLG	-	CAASVGDMLTF	29/DV5*01	-	CD8	-	Zhang SQ, Ma KY, Schonnesen AA, et al. High-throughput determination of the antigen specificities of T cell receptors in single cells. Nat Biotechnol. 2018;36(12): 1156–9. doi: 10.1038/nbt.4282.	30418433	https://www.nature.com/articles/nbt.4440
WT	Non-small cell lung cancer	ITIH6-RLG	-	CAVRDTRSYNTDKLIF	3*01	-	CD8	-	Zhang SQ, Ma KY, Schonnesen AA, et al. High-throughput determination of the antigen specificities of T cell receptors in single cells. Nat Biotechnol. 2018;36(12): 1156–9. doi: 10.1038/nbt.4282.	30418433	https://www.nature.com/articles/nbt.4441
WT	Non-small cell lung cancer	OR5M3-KMV	-	CGADNSGGGADGLTF	34*01	-	CD8	-	Zhang SQ, Ma KY, Schonnesen AA, et al. High-throughput determination of the antigen specificities of T cell receptors in single cells. Nat Biotechnol. 2018;36(12): 1156–9. doi: 10.1038/nbt.4282.	30418433	https://www.nature.com/articles/nbt.4442
WT	Non-small cell lung cancer	NOS1-FID	-	CGAVFLNDYKLSF	34*01	-	CD8	-	Zhang SQ, Ma KY, Schonnesen AA, et al. High-throughput determination of the antigen specificities of T cell receptors in single cells. Nat Biotechnol. 2018;36(12): 1156–9. doi: 10.1038/nbt.4282.	30418433	https://www.nature.com/articles/nbt.4443
WT	Non-small cell lung cancer	NOS1-FID	-	CAFIRGSQGNLIF	38-1*01	-	CD8	-	Zhang SQ, Ma KY, Schonnesen AA, et al. High-throughput determination of the antigen specificities of T cell receptors in single cells. Nat Biotechnol. 2018;36(12): 1156–9. doi: 10.1038/nbt.4282.	30418433	https://www.nature.com/articles/nbt.4444
WT	Non-small cell lung cancer	GLRA1-LIF	-	CAYGTGANNLFF	38-1*01	-	CD8	-	Zhang SQ, Ma KY, Schonnesen AA, et al. High-throughput determination of the antigen specificities of T cell receptors in single cells. Nat Biotechnol. 2018;36(12): 1156–9. doi: 10.1038/nbt.4282.	30418433	https://www.nature.com/articles/nbt.4445
WT	Non-small cell lung cancer	ITIH6-RLG	-	CAFNDYKLSF	38-2/DV8*01	-	CD8	-	Zhang SQ, Ma KY, Schonnesen AA, et al. High-throughput determination of the antigen specificities of T cell receptors in single cells. Nat Biotechnol. 2018;36(12): 1156–9. doi: 10.1038/nbt.4282.	30418433	https://www.nature.com/articles/nbt.4446
WT	Non-small cell lung cancer	TBX3-GMG	-	CAYRSFNNNDMRF	38-2/DV8*01	-	CD8	-	Zhang SQ, Ma KY, Schonnesen AA, et al. High-throughput determination of the antigen specificities of T cell receptors in single cells. Nat Biotechnol. 2018;36(12): 1156–9. doi: 10.1038/nbt.4282.	30418433	https://www.nature.com/articles/nbt.4447
WT	Non-small cell lung cancer	ITIH6-RLG	-	CAYRTQKLVF	38-2/DV8*01	-	CD8	-	Zhang SQ, Ma KY, Schonnesen AA, et al. High-throughput determination of the antigen specificities of T cell receptors in single cells. Nat Biotechnol. 2018;36(12): 1156–9. doi: 10.1038/nbt.4282.	30418433	https://www.nature.com/articles/nbt.4448
WT	Non-small cell lung cancer	CHD8-KLN	-	CAYRENNDMRF	38-2/DV8*01	-	CD8	-	Zhang SQ, Ma KY, Schonnesen AA, et al. High-throughput determination of the antigen specificities of T cell receptors in single cells. Nat Biotechnol. 2018;36(12): 1156–9. doi: 10.1038/nbt.4282.	30418433	https://www.nature.com/articles/nbt.4449
WT	Non-small cell lung cancer	MRGPRF-RLW	-	CAYRSASSWGDDKIIF	38-2/DV8*01	-	CD8	-	Zhang SQ, Ma KY, Schonnesen AA, et al. High-throughput determination of the antigen specificities of T cell receptors in single cells. Nat Biotechnol. 2018;36(12): 1156–9. doi: 10.1038/nbt.4282.	30418433	https://www.nature.com/articles/nbt.4450
WT	Non-small cell lung cancer	OR5M3-KMV	-	CACTGGGADGLTF	38-2/DV8*01	-	CD8	-	Zhang SQ, Ma KY, Schonnesen AA, et al. High-throughput determination of the antigen specificities of T cell receptors in single cells. Nat Biotechnol. 2018;36(12): 1156–9. doi: 10.1038/nbt.4282.	30418433	https://www.nature.com/articles/nbt.4451
WT	Non-small cell lung cancer	GALC-YVV	-	CACMDSNYQLIW	38-2/DV8*01	-	CD8	-	Zhang SQ, Ma KY, Schonnesen AA, et al. High-throughput determination of the antigen specificities of T cell receptors in single cells. Nat Biotechnol. 2018;36(12): 1156–9. doi: 10.1038/nbt.4282.	30418433	https://www.nature.com/articles/nbt.4452
WT	Non-small cell lung cancer	RYR3-VLN	-	CALDSNYQLIW	39*01	-	CD8	-	Zhang SQ, Ma KY, Schonnesen AA, et al. High-throughput determination of the antigen specificities of T cell receptors in single cells. Nat Biotechnol. 2018;36(12): 1156–9. doi: 10.1038/nbt.4282.	30418433	https://www.nature.com/articles/nbt.4453
WT	Non-small cell lung cancer	CHD8-KLN	-	CLVADPGTYKYIF	4*01	-	CD8	-	Zhang SQ, Ma KY, Schonnesen AA, et al. High-throughput determination of the antigen specificities of T cell receptors in single cells. Nat Biotechnol. 2018;36(12): 1156–9. doi: 10.1038/nbt.4282.	30418433	https://www.nature.com/articles/nbt.4454
WT	Non-small cell lung cancer	ITIH6-RLG	-	CLVVSNSSASKIIF	4*01	-	CD8	-	Zhang SQ, Ma KY, Schonnesen AA, et al. High-throughput determination of the antigen specificities of T cell receptors in single cells. Nat Biotechnol. 2018;36(12): 1156–9. doi: 10.1038/nbt.4282.	30418433	https://www.nature.com/articles/nbt.4455
WT	Non-small cell lung cancer	OR5M3-KMV	-	CLVGYSGGYQKVTF	4*01	-	CD8	-	Zhang SQ, Ma KY, Schonnesen AA, et al. High-throughput determination of the antigen specificities of T cell receptors in single cells. Nat Biotechnol. 2018;36(12): 1156–9. doi: 10.1038/nbt.4282.	30418433	https://www.nature.com/articles/nbt.4456
WT	Non-small cell lung cancer	OR5M3-KMV	-	CLLLNYGGSQGNLIF	40*01	-	CD8	-	Zhang SQ, Ma KY, Schonnesen AA, et al. High-throughput determination of the antigen specificities of T cell receptors in single cells. Nat Biotechnol. 2018;36(12): 1156–9. doi: 10.1038/nbt.4282.	30418433	https://www.nature.com/articles/nbt.4457
WT	Non-small cell lung cancer	ITIH6-RLG	-	LGTGNQFYF	41*01 F	-	CD8	-	Zhang SQ, Ma KY, Schonnesen AA, et al. High-throughput determination of the antigen specificities of T cell receptors in single cells. Nat Biotechnol. 2018;36(12): 1156–9. doi: 10.1038/nbt.4282.	30418433	https://www.nature.com/articles/nbt.4458
WT	Non-small cell lung cancer	TTLL12-KLP	-	CAESSSMDTGRRALTF	5*01	-	CD8	-	Zhang SQ, Ma KY, Schonnesen AA, et al. High-throughput determination of the antigen specificities of T cell receptors in single cells. Nat Biotechnol. 2018;36(12): 1156–9. doi: 10.1038/nbt.4282.	30418433	https://www.nature.com/articles/nbt.4459
WT	Non-small cell lung cancer	OR6F1-VLN	-	CAETPSSGNTPLVF	5*01	-	CD8	-	Zhang SQ, Ma KY, Schonnesen AA, et al. High-throughput determination of the antigen specificities of T cell receptors in single cells. Nat Biotechnol. 2018;36(12): 1156–9. doi: 10.1038/nbt.4282.	30418433	https://www.nature.com/articles/nbt.4460
WT	Non-small cell lung cancer	OR5M3-KMV	-	CAESMGNDMRF	5*01	-	CD8	-	Zhang SQ, Ma KY, Schonnesen AA, et al. High-throughput determination of the antigen specificities of T cell receptors in single cells. Nat Biotechnol. 2018;36(12): 1156–9. doi: 10.1038/nbt.4282.	30418433	https://www.nature.com/articles/nbt.4461
WT	Non-small cell lung cancer	OR5M3-KMV	-	CAVKSGAGFGNVLHC	8-1*01 F	-	CD8	-	Zhang SQ, Ma KY, Schonnesen AA, et al. High-throughput determination of the antigen specificities of T cell receptors in single cells. Nat Biotechnol. 2018;36(12): 1156–9. doi: 10.1038/nbt.4282.	30418433	https://www.nature.com/articles/nbt.4462
WT	Non-small cell lung cancer	OR5M3-KMV	-	CVVTISGGYNKLIF	8-2*01	-	CD8	-	Zhang SQ, Ma KY, Schonnesen AA, et al. High-throughput determination of the antigen specificities of T cell receptors in single cells. Nat Biotechnol. 2018;36(12): 1156–9. doi: 10.1038/nbt.4282.	30418433	https://www.nature.com/articles/nbt.4463
WT	Non-small cell lung cancer	ITIH6-RLG	-	CAVGAGNNDMRF	8-3*01	-	CD8	-	Zhang SQ, Ma KY, Schonnesen AA, et al. High-throughput determination of the antigen specificities of T cell receptors in single cells. Nat Biotechnol. 2018;36(12): 1156–9. doi: 10.1038/nbt.4282.	30418433	https://www.nature.com/articles/nbt.4464
WT	Non-small cell lung cancer	OR5M3-KMV	-	CAVSARAFGNEKLTF	8-4*01	-	CD8	-	Zhang SQ, Ma KY, Schonnesen AA, et al. High-throughput determination of the antigen specificities of T cell receptors in single cells. Nat Biotechnol. 2018;36(12): 1156–9. doi: 10.1038/nbt.4282.	30418433	https://www.nature.com/articles/nbt.4465
WT	Non-small cell lung cancer	OR5M3-KMV	-	CAVRVSGYGGSQGNLIF	8-6*01	-	CD8	-	Zhang SQ, Ma KY, Schonnesen AA, et al. High-throughput determination of the antigen specificities of T cell receptors in single cells. Nat Biotechnol. 2018;36(12): 1156–9. doi: 10.1038/nbt.4282.	30418433	https://www.nature.com/articles/nbt.4466
WT	Non-small cell lung cancer	OR5M3-KMV	-	CALILTNFGNEKLTF	9-2*01	-	CD8	-	Zhang SQ, Ma KY, Schonnesen AA, et al. High-throughput determination of the antigen specificities of T cell receptors in single cells. Nat Biotechnol. 2018;36(12): 1156–9. doi: 10.1038/nbt.4282.	30418433	https://www.nature.com/articles/nbt.4467
WT	Melanoma	HTR1F-10	-	CVVKGGYNKLIF	10*01	-	CD8	-	Zhang SQ, Ma KY, Schonnesen AA, et al. High-throughput determination of the antigen specificities of T cell receptors in single cells. Nat Biotechnol. 2018;36(12): 1156–9. doi: 10.1038/nbt.4282.	30418433	https://www.nature.com/articles/nbt.4468
WT	Melanoma	HTR1F-10	-	CVVSGGYQKVTF	10*01	-	CD8	-	Zhang SQ, Ma KY, Schonnesen AA, et al. High-throughput determination of the antigen specificities of T cell receptors in single cells. Nat Biotechnol. 2018;36(12): 1156–9. doi: 10.1038/nbt.4282.	30418433	https://www.nature.com/articles/nbt.4469
WT	Melanoma	HTR1F-10	-	CVVSGGYNKLIF	10*01	-	CD8	-	Zhang SQ, Ma KY, Schonnesen AA, et al. High-throughput determination of the antigen specificities of T cell receptors in single cells. Nat Biotechnol. 2018;36(12): 1156–9. doi: 10.1038/nbt.4282.	30418433	https://www.nature.com/articles/nbt.4470
WT	Melanoma	OR8D4-9	-	CAVGYSNYQLIW	12-2*01	-	CD8	-	Zhang SQ, Ma KY, Schonnesen AA, et al. High-throughput determination of the antigen specificities of T cell receptors in single cells. Nat Biotechnol. 2018;36(12): 1156–9. doi: 10.1038/nbt.4282.	30418433	https://www.nature.com/articles/nbt.4471
WT	Melanoma	HAUS3-ILN	-	CARITGGGNKLTF	14/DV4*01	-	CD8	-	Zhang SQ, Ma KY, Schonnesen AA, et al. High-throughput determination of the antigen specificities of T cell receptors in single cells. Nat Biotechnol. 2018;36(12): 1156–9. doi: 10.1038/nbt.4282.	30418433	https://www.nature.com/articles/nbt.4472
WT	Melanoma	GPR174-FSF	-	CAVSDTGGFKTIF	20*01	-	CD8	-	Zhang SQ, Ma KY, Schonnesen AA, et al. High-throughput determination of the antigen specificities of T cell receptors in single cells. Nat Biotechnol. 2018;36(12): 1156–9. doi: 10.1038/nbt.4282.	30418433	https://www.nature.com/articles/nbt.4473
WT	Melanoma	HAUS3-ILN	-	CAPHSGYSTLTF	24*01	-	CD8	-	Zhang SQ, Ma KY, Schonnesen AA, et al. High-throughput determination of the antigen specificities of T cell receptors in single cells. Nat Biotechnol. 2018;36(12): 1156–9. doi: 10.1038/nbt.4282.	30418433	https://www.nature.com/articles/nbt.4474
WT	Melanoma	HTR1F-LVM	-	CIVRVPNSGAGSYQLTF	26-1*01	-	CD8	-	Zhang SQ, Ma KY, Schonnesen AA, et al. High-throughput determination of the antigen specificities of T cell receptors in single cells. Nat Biotechnol. 2018;36(12): 1156–9. doi: 10.1038/nbt.4282.	30418433	https://www.nature.com/articles/nbt.4475
WT	Melanoma	CNKSR1-SLA	-	CLIRDDKIIF	4*01	-	CD8	-	Zhang SQ, Ma KY, Schonnesen AA, et al. High-throughput determination of the antigen specificities of T cell receptors in single cells. Nat Biotechnol. 2018;36(12): 1156–9. doi: 10.1038/nbt.4282.	30418433	https://www.nature.com/articles/nbt.4476
WT	Melanoma	HTR1F-9	-	CAETVNTGFQKLVF	5*01	-	CD8	-	Zhang SQ, Ma KY, Schonnesen AA, et al. High-throughput determination of the antigen specificities of T cell receptors in single cells. Nat Biotechnol. 2018;36(12): 1156–9. doi: 10.1038/nbt.4282.	30418433	https://www.nature.com/articles/nbt.4477
WT	Melanoma	HTR1F-9	-	CAEIGVGGYQKVTF	5*01	-	CD8	-	Zhang SQ, Ma KY, Schonnesen AA, et al. High-throughput determination of the antigen specificities of T cell receptors in single cells. Nat Biotechnol. 2018;36(12): 1156–9. doi: 10.1038/nbt.4282.	30418433	https://www.nature.com/articles/nbt.4478
WT	Melanoma	OR8D4-10	-	CAVAPGSGGSNYKLTF	8-3*01	-	CD8	-	Zhang SQ, Ma KY, Schonnesen AA, et al. High-throughput determination of the antigen specificities of T cell receptors in single cells. Nat Biotechnol. 2018;36(12): 1156–9. doi: 10.1038/nbt.4282.	30418433	https://www.nature.com/articles/nbt.4479
WT	Melanoma	FLNA-HIA	-	CADDMNRDDKIIF	5*01	-	CD8	-	Zhang SQ, Ma KY, Schonnesen AA, et al. High-throughput determination of the antigen specificities of T cell receptors in single cells. Nat Biotechnol. 2018;36(12): 1156–9. doi: 10.1038/nbt.4282.	30418433	https://www.nature.com/articles/nbt.4480
WT	Melanoma	MLL2-ALS	-	CAVSHLIAGGFKTIF	1-2*01	-	CD8	-	Zhang SQ, Ma KY, Schonnesen AA, et al. High-throughput determination of the antigen specificities of T cell receptors in single cells. Nat Biotechnol. 2018;36(12): 1156–9. doi: 10.1038/nbt.4282.	30418433	https://www.nature.com/articles/nbt.4481
WT	Melanoma	IPO9-FSS	-	CAVRDQSNQFYF	1-2*01	-	CD8	-	Zhang SQ, Ma KY, Schonnesen AA, et al. High-throughput determination of the antigen specificities of T cell receptors in single cells. Nat Biotechnol. 2018;36(12): 1156–9. doi: 10.1038/nbt.4282.	30418433	https://www.nature.com/articles/nbt.4482
WT	Melanoma	MLL2	-	CAVNKPGFGNEKLTF	12-2*01	-	CD8	-	Zhang SQ, Ma KY, Schonnesen AA, et al. High-throughput determination of the antigen specificities of T cell receptors in single cells. Nat Biotechnol. 2018;36(12): 1156–9. doi: 10.1038/nbt.4282.	30418433	https://www.nature.com/articles/nbt.4483
WT	Melanoma	MRM1	-	CAVNGNQFYF	12-2*01	-	CD8	-	Zhang SQ, Ma KY, Schonnesen AA, et al. High-throughput determination of the antigen specificities of T cell receptors in single cells. Nat Biotechnol. 2018;36(12): 1156–9. doi: 10.1038/nbt.4282.	30418433	https://www.nature.com/articles/nbt.4484
WT	Melanoma	MRM1-9	-	CAGNNARLMF	12-2*01	-	CD8	-	Zhang SQ, Ma KY, Schonnesen AA, et al. High-throughput determination of the antigen specificities of T cell receptors in single cells. Nat Biotechnol. 2018;36(12): 1156–9. doi: 10.1038/nbt.4282.	30418433	https://www.nature.com/articles/nbt.4485
WT	Melanoma	MRM1	-	CAGYSGGGADGLTF	12-2*01	-	CD8	-	Zhang SQ, Ma KY, Schonnesen AA, et al. High-throughput determination of the antigen specificities of T cell receptors in single cells. Nat Biotechnol. 2018;36(12): 1156–9. doi: 10.1038/nbt.4282.	30418433	https://www.nature.com/articles/nbt.4486
WT	Melanoma	RYR3-VLN	-	CAGTHMRF	12-2*01	-	CD8	-	Zhang SQ, Ma KY, Schonnesen AA, et al. High-throughput determination of the antigen specificities of T cell receptors in single cells. Nat Biotechnol. 2018;36(12): 1156–9. doi: 10.1038/nbt.4282.	30418433	https://www.nature.com/articles/nbt.4487
WT	Melanoma	GCN1L1-10	-	CAVKGMRF	12-2*01	-	CD8	-	Zhang SQ, Ma KY, Schonnesen AA, et al. High-throughput determination of the antigen specificities of T cell receptors in single cells. Nat Biotechnol. 2018;36(12): 1156–9. doi: 10.1038/nbt.4282.	30418433	https://www.nature.com/articles/nbt.4488
WT	Melanoma	SNX24	-	CAENKDDYKLSF	13-2*01	-	CD8	-	Zhang SQ, Ma KY, Schonnesen AA, et al. High-throughput determination of the antigen specificities of T cell receptors in single cells. Nat Biotechnol. 2018;36(12): 1156–9. doi: 10.1038/nbt.4282.	30418433	https://www.nature.com/articles/nbt.4489
WT	Melanoma	USP28	-	GGTSYGKLTF	13-2*01/13-2*02	-	CD8	-	Zhang SQ, Ma KY, Schonnesen AA, et al. High-throughput determination of the antigen specificities of T cell receptors in single cells. Nat Biotechnol. 2018;36(12): 1156–9. doi: 10.1038/nbt.4282.	30418433	https://www.nature.com/articles/nbt.4490
WT	Melanoma	MLL2	-	CAMREDYSSASKIIF	14/DV4*01	-	CD8	-	Zhang SQ, Ma KY, Schonnesen AA, et al. High-throughput determination of the antigen specificities of T cell receptors in single cells. Nat Biotechnol. 2018;36(12): 1156–9. doi: 10.1038/nbt.4282.	30418433	https://www.nature.com/articles/nbt.4491
WT	Melanoma	ZDHHC7-SLL	-	CAMREFPQGGSEKLVF	14/DV4*01	-	CD8	-	Zhang SQ, Ma KY, Schonnesen AA, et al. High-throughput determination of the antigen specificities of T cell receptors in single cells. Nat Biotechnol. 2018;36(12): 1156–9. doi: 10.1038/nbt.4282.	30418433	https://www.nature.com/articles/nbt.4492
WT	Melanoma	MLL2	-	CALYGGSQGNLIF	14/DV4*01	-	CD8	-	Zhang SQ, Ma KY, Schonnesen AA, et al. High-throughput determination of the antigen specificities of T cell receptors in single cells. Nat Biotechnol. 2018;36(12): 1156–9. doi: 10.1038/nbt.4282.	30418433	https://www.nature.com/articles/nbt.4493
WT	Melanoma	MLL2	-	CATDANTGNQFYF	17*01	-	CD8	-	Zhang SQ, Ma KY, Schonnesen AA, et al. High-throughput determination of the antigen specificities of T cell receptors in single cells. Nat Biotechnol. 2018;36(12): 1156–9. doi: 10.1038/nbt.4282.	30418433	https://www.nature.com/articles/nbt.4494
WT	Melanoma	STOX1-RLM	-	CATDAEDSNYQLIW	17*01	-	CD8	-	Zhang SQ, Ma KY, Schonnesen AA, et al. High-throughput determination of the antigen specificities of T cell receptors in single cells. Nat Biotechnol. 2018;36(12): 1156–9. doi: 10.1038/nbt.4282.	30418433	https://www.nature.com/articles/nbt.4495
WT	Melanoma	SSPN-9	-	CATDALSGTYKYIF	17*01	-	CD8	-	Zhang SQ, Ma KY, Schonnesen AA, et al. High-throughput determination of the antigen specificities of T cell receptors in single cells. Nat Biotechnol. 2018;36(12): 1156–9. doi: 10.1038/nbt.4282.	30418433	https://www.nature.com/articles/nbt.4496
WT	Melanoma	MLL2	-	CATASLRNYGQNFVF	17*01	-	CD8	-	Zhang SQ, Ma KY, Schonnesen AA, et al. High-throughput determination of the antigen specificities of T cell receptors in single cells. Nat Biotechnol. 2018;36(12): 1156–9. doi: 10.1038/nbt.4282.	30418433	https://www.nature.com/articles/nbt.4497
WT	Melanoma	ZDHHC7-SLL	-	CALTNTGRRALTF	19*01	-	CD8	-	Zhang SQ, Ma KY, Schonnesen AA, et al. High-throughput determination of the antigen specificities of T cell receptors in single cells. Nat Biotechnol. 2018;36(12): 1156–9. doi: 10.1038/nbt.4282.	30418433	https://www.nature.com/articles/nbt.4498
WT	Melanoma	RYR3-VLN	-	CAVVEETSGSRLTF	22*01	-	CD8	-	Zhang SQ, Ma KY, Schonnesen AA, et al. High-throughput determination of the antigen specificities of T cell receptors in single cells. Nat Biotechnol. 2018;36(12): 1156–9. doi: 10.1038/nbt.4282.	30418433	https://www.nature.com/articles/nbt.4499
WT	Melanoma	MLL2-ALS	-	CAFGGGGADGLTF	24*01	-	CD8	-	Zhang SQ, Ma KY, Schonnesen AA, et al. High-throughput determination of the antigen specificities of T cell receptors in single cells. Nat Biotechnol. 2018;36(12): 1156–9. doi: 10.1038/nbt.4282.	30418433	https://www.nature.com/articles/nbt.4500
WT	Melanoma	PGM5	-	CAGAEISGGGADGLTF	35*01	-	CD8	-	Zhang SQ, Ma KY, Schonnesen AA, et al. High-throughput determination of the antigen specificities of T cell receptors in single cells. Nat Biotechnol. 2018;36(12): 1156–9. doi: 10.1038/nbt.4282.	30418433	https://www.nature.com/articles/nbt.4501
WT	Melanoma	ZDHHC7-SLL	-	CAYFRLGGATNKLIF	38-2/DV8*01	-	CD8	-	Zhang SQ, Ma KY, Schonnesen AA, et al. High-throughput determination of the antigen specificities of T cell receptors in single cells. Nat Biotechnol. 2018;36(12): 1156–9. doi: 10.1038/nbt.4282.	30418433	https://www.nature.com/articles/nbt.4502
WT	Melanoma	ZDHHC7-SLL	-	CAVNKPNQAGTALIF	8-1*01	-	CD8	-	Zhang SQ, Ma KY, Schonnesen AA, et al. High-throughput determination of the antigen specificities of T cell receptors in single cells. Nat Biotechnol. 2018;36(12): 1156–9. doi: 10.1038/nbt.4282.	30418433	https://www.nature.com/articles/nbt.4503
WT	Melanoma	SMARCD3	-	CAVNAWNNDMRF	8-1*01	-	CD8	-	Zhang SQ, Ma KY, Schonnesen AA, et al. High-throughput determination of the antigen specificities of T cell receptors in single cells. Nat Biotechnol. 2018;36(12): 1156–9. doi: 10.1038/nbt.4282.	30418433	https://www.nature.com/articles/nbt.4504
WT	Melanoma	DOLPP1-GLM	-	CGMDSSYKLIF	8-2*01	-	CD8	-	Zhang SQ, Ma KY, Schonnesen AA, et al. High-throughput determination of the antigen specificities of T cell receptors in single cells. Nat Biotechnol. 2018;36(12): 1156–9. doi: 10.1038/nbt.4282.	30418433	https://www.nature.com/articles/nbt.4505
WT	Melanoma	USP28	-	CAVGDAGGATNKLIF	8-3*01	-	CD8	-	Zhang SQ, Ma KY, Schonnesen AA, et al. High-throughput determination of the antigen specificities of T cell receptors in single cells. Nat Biotechnol. 2018;36(12): 1156–9. doi: 10.1038/nbt.4282.	30418433	https://www.nature.com/articles/nbt.4506
WT	Melanoma	PGM5	-	CAPPIEGGSEKLVF	9-2*01	-	CD8	-	Zhang SQ, Ma KY, Schonnesen AA, et al. High-throughput determination of the antigen specificities of T cell receptors in single cells. Nat Biotechnol. 2018;36(12): 1156–9. doi: 10.1038/nbt.4282.	30418433	https://www.nature.com/articles/nbt.4507
WT	Melanoma	MRM1	-	CALSEPIYNFNKFYF	9-2*01	-	CD8	-	Zhang SQ, Ma KY, Schonnesen AA, et al. High-throughput determination of the antigen specificities of T cell receptors in single cells. Nat Biotechnol. 2018;36(12): 1156–9. doi: 10.1038/nbt.4282.	30418433	https://www.nature.com/articles/nbt.4508
WT	Melanoma	SLC15A2-ILG	-	CALSDRDYGQNFVF	9-2*01	-	CD8	-	Zhang SQ, Ma KY, Schonnesen AA, et al. High-throughput determination of the antigen specificities of T cell receptors in single cells. Nat Biotechnol. 2018;36(12): 1156–9. doi: 10.1038/nbt.4282.	30418433	https://www.nature.com/articles/nbt.4509
WT	Melanoma	DOLPP1-GLM	-	CALRDRRSNYQLIW	9-2*01	-	CD8	-	Zhang SQ, Ma KY, Schonnesen AA, et al. High-throughput determination of the antigen specificities of T cell receptors in single cells. Nat Biotechnol. 2018;36(12): 1156–9. doi: 10.1038/nbt.4282.	30418433	https://www.nature.com/articles/nbt.4510
WT	lung cancer	URLC10	-	CAVNMWNSGGYQKVTF	V12-2	J13	CD8	A*24:02	Takeda K, Kitaura K, Suzuki R, et al. Quantitative T-cell repertoire analysis of peripheral blood mononuclear cells from lung cancer patients following long-term cancer peptide vaccination. Cancer Immunol Immunother. 2018;67(6):949-964. doi: 10.1007/s00262-018-2152-x.	30418433	https://www.nature.com/articles/nbt.4511
WT	lung cancer	URLC10	-	CATDDSAGNMLTF	V17	J39	CD8	A*24:02	Takeda K, Kitaura K, Suzuki R, et al. Quantitative T-cell repertoire analysis of peripheral blood mononuclear cells from lung cancer patients following long-term cancer peptide vaccination. Cancer Immunol Immunother. 2018;67(6):949-964. doi: 10.1007/s00262-018-2152-x.	30418433	https://www.nature.com/articles/nbt.4512
WT	lung cancer	URLC10	-	CALSEPHKAGNQFYF	V19	J49	CD8	A*24:02	Takeda K, Kitaura K, Suzuki R, et al. Quantitative T-cell repertoire analysis of peripheral blood mononuclear cells from lung cancer patients following long-term cancer peptide vaccination. Cancer Immunol Immunother. 2018;67(6):949-964. doi: 10.1007/s00262-018-2152-x.	30418433	https://www.nature.com/articles/nbt.4513
WT	lung cancer	URLC10	-	CLVGVWLPSNYQLIW	V4	J33	CD8	A*24:02	Takeda K, Kitaura K, Suzuki R, et al. Quantitative T-cell repertoire analysis of peripheral blood mononuclear cells from lung cancer patients following long-term cancer peptide vaccination. Cancer Immunol Immunother. 2018;67(6):949-964. doi: 10.1007/s00262-018-2152-x.	30418433	https://www.nature.com/articles/nbt.4514
WT	lung cancer	CDCA1	-	CASGYSTLTF	V8-6	J11	CD8	A*24:02	Takeda K, Kitaura K, Suzuki R, et al. Quantitative T-cell repertoire analysis of peripheral blood mononuclear cells from lung cancer patients following long-term cancer peptide vaccination. Cancer Immunol Immunother. 2018;67(6):949-964. doi: 10.1007/s00262-018-2152-x.	30418433	https://www.nature.com/articles/nbt.4515
Neo	Melanoma	PHKA2-LLS_SF	S6F	PYSSASKIIF	12-2	-	CD8	-	Zhang SQ, Ma KY, Schonnesen AA, et al. High-throughput determination of the antigen specificities of T cell receptors in single cells. Nat Biotechnol. 2018;36(12): 1156–9. doi: 10.1038/nbt.4282.	30418433	https://www.nature.com/articles/nbt.4516
Neo	Melanoma	PHKA2-LLS_SF	S6F	CVVSNQAGTALIF	12-1*01	-	CD8	-	Zhang SQ, Ma KY, Schonnesen AA, et al. High-throughput determination of the antigen specificities of T cell receptors in single cells. Nat Biotechnol. 2018;36(12): 1156–9. doi: 10.1038/nbt.4282.	30418433	https://www.nature.com/articles/nbt.4517
Neo	Melanoma	SEC24A-FLY_P5L	P5L	CVVNGNNDMRF	12-1*01	-	CD8	-	Zhang SQ, Ma KY, Schonnesen AA, et al. High-throughput determination of the antigen specificities of T cell receptors in single cells. Nat Biotechnol. 2018;36(12): 1156–9. doi: 10.1038/nbt.4282.	30418433	https://www.nature.com/articles/nbt.4518
Neo	Melanoma	PHKA2-LLS_SF	S6F	CAVNMVGKFQF	12-2*01	-	CD8	-	Zhang SQ, Ma KY, Schonnesen AA, et al. High-throughput determination of the antigen specificities of T cell receptors in single cells. Nat Biotechnol. 2018;36(12): 1156–9. doi: 10.1038/nbt.4282.	30418433	https://www.nature.com/articles/nbt.4519
Neo	Melanoma	PHKA2-LLS_SF	S6F	CASRPDKLIF	12-2*01	-	CD8	-	Zhang SQ, Ma KY, Schonnesen AA, et al. High-throughput determination of the antigen specificities of T cell receptors in single cells. Nat Biotechnol. 2018;36(12): 1156–9. doi: 10.1038/nbt.4282.	30418433	https://www.nature.com/articles/nbt.4520
Neo	Melanoma	SMOX-KLA_KN	K4N	CAESLDTDKLIF	12-2*01	-	CD8	-	Zhang SQ, Ma KY, Schonnesen AA, et al. High-throughput determination of the antigen specificities of T cell receptors in single cells. Nat Biotechnol. 2018;36(12): 1156–9. doi: 10.1038/nbt.4282.	30418433	https://www.nature.com/articles/nbt.4521
Neo	Melanoma	LCP1-NLF_PL	P7L	CATDANNAGNMLTF	17*01	-	CD8	-	Zhang SQ, Ma KY, Schonnesen AA, et al. High-throughput determination of the antigen specificities of T cell receptors in single cells. Nat Biotechnol. 2018;36(12): 1156–9. doi: 10.1038/nbt.4282.	30418433	https://www.nature.com/articles/nbt.4522
Neo	Melanoma	SEC24A-FLY_P5L	P5L	CAVAYSGGGADGLTF	22*01	-	CD8	-	Zhang SQ, Ma KY, Schonnesen AA, et al. High-throughput determination of the antigen specificities of T cell receptors in single cells. Nat Biotechnol. 2018;36(12): 1156–9. doi: 10.1038/nbt.4282.	31588507	https://vdjdb.cdr3.net/
Neo	Melanoma	SEC24A-FLY_P5L	P5L	CAVLKTAMNRDDKIIF	3*01	-	CD8	-	Zhang SQ, Ma KY, Schonnesen AA, et al. High-throughput determination of the antigen specificities of T cell receptors in single cells. Nat Biotechnol. 2018;36(12): 1156–9. doi: 10.1038/nbt.4282.	31588507	https://vdjdb.cdr3.net/
Neo	Melanoma	AKAP13-KLM_Q8K	Q8K	CAFGDDKIIF	38-1*01	-	CD8	-	Zhang SQ, Ma KY, Schonnesen AA, et al. High-throughput determination of the antigen specificities of T cell receptors in single cells. Nat Biotechnol. 2018;36(12): 1156–9. doi: 10.1038/nbt.4282.	31588507	https://vdjdb.cdr3.net/
Neo	Melanoma	AKAP13-KLM_Q8K	Q8K	CAYGGDMRF	38-2/DV8*01	-	CD8	-	Zhang SQ, Ma KY, Schonnesen AA, et al. High-throughput determination of the antigen specificities of T cell receptors in single cells. Nat Biotechnol. 2018;36(12): 1156–9. doi: 10.1038/nbt.4282.	31588507	https://vdjdb.cdr3.net/
Neo	Melanoma	SEC24A-FLY_P5L	P5L	CAVEGSRLTF	41*01	-	CD8	-	Zhang SQ, Ma KY, Schonnesen AA, et al. High-throughput determination of the antigen specificities of T cell receptors in single cells. Nat Biotechnol. 2018;36(12): 1156–9. doi: 10.1038/nbt.4282.	30418433	https://www.nature.com/articles/nbt.4402
Neo	Melanoma	BTBD1-FML_LI	L10I	CALDILISGGSYIPTF	6*01	-	CD8	-	Zhang SQ, Ma KY, Schonnesen AA, et al. High-throughput determination of the antigen specificities of T cell receptors in single cells. Nat Biotechnol. 2018;36(12): 1156–9. doi: 10.1038/nbt.4282.	31588507	https://vdjdb.cdr3.net/
Neo	Melanoma	PHKA2-LLS_SF	S6F	CAVNNSNYQLIW	8-1*01	-	CD8	-	Zhang SQ, Ma KY, Schonnesen AA, et al. High-throughput determination of the antigen specificities of T cell receptors in single cells. Nat Biotechnol. 2018;36(12): 1156–9. doi: 10.1038/nbt.4282.	31588507	https://vdjdb.cdr3.net/
Neo	Melanoma	SH3RF2-HMV_MI	M2I	CAPRGAAGNKLTF	8-1*01	-	CD8	-	Zhang SQ, Ma KY, Schonnesen AA, et al. High-throughput determination of the antigen specificities of T cell receptors in single cells. Nat Biotechnol. 2018;36(12): 1156–9. doi: 10.1038/nbt.4282.	31588507	https://vdjdb.cdr3.net/
Neo	Melanoma	PHKA2-LLS_SF	S6F	CAVSDRSRGSYIPTF	8-6*01	-	CD8	-	Zhang SQ, Ma KY, Schonnesen AA, et al. High-throughput determination of the antigen specificities of T cell receptors in single cells. Nat Biotechnol. 2018;36(12): 1156–9. doi: 10.1038/nbt.4282.	31588507	https://vdjdb.cdr3.net/
Neo	Melanoma	SEC24A-P5L	P5L	CAVLNSGNTPLVF	1-1*01	-	CD8	-	Zhang SQ, Ma KY, Schonnesen AA, et al. High-throughput determination of the antigen specificities of T cell receptors in single cells. Nat Biotechnol. 2018;36(12): 1156–9. doi: 10.1038/nbt.4282.	31588507	https://vdjdb.cdr3.net/
Neo	Melanoma	SEC24A-P5L	P5L	CVVNQRGGGADGLTF	12-1*01	-	CD8	-	Zhang SQ, Ma KY, Schonnesen AA, et al. High-throughput determination of the antigen specificities of T cell receptors in single cells. Nat Biotechnol. 2018;36(12): 1156–9. doi: 10.1038/nbt.4282.	31588507	https://vdjdb.cdr3.net/
Neo	Melanoma	PABPC1-R5Q	R5Q	CAVIPRGGSNYKLTF	12-2*01	-	CD8	-	Zhang SQ, Ma KY, Schonnesen AA, et al. High-throughput determination of the antigen specificities of T cell receptors in single cells. Nat Biotechnol. 2018;36(12): 1156–9. doi: 10.1038/nbt.4282.	31588507	https://vdjdb.cdr3.net/
Neo	Melanoma	SEC24A-P5L	P5L	CALRDSSGGSYIPTF	16*01	-	CD8	-	Zhang SQ, Ma KY, Schonnesen AA, et al. High-throughput determination of the antigen specificities of T cell receptors in single cells. Nat Biotechnol. 2018;36(12): 1156–9. doi: 10.1038/nbt.4282.	31588507	https://vdjdb.cdr3.net/
Neo	Melanoma	SEC24A_P5L	P5L	CATDEGNTPLVF	17*01	-	CD8	-	Zhang SQ, Ma KY, Schonnesen AA, et al. High-throughput determination of the antigen specificities of T cell receptors in single cells. Nat Biotechnol. 2018;36(12): 1156–9. doi: 10.1038/nbt.4282.	31588507	https://vdjdb.cdr3.net/
Neo	Melanoma	SEC24A_P5L	P5L	CATDRNAPYALNF	17*01	-	CD8	-	Zhang SQ, Ma KY, Schonnesen AA, et al. High-throughput determination of the antigen specificities of T cell receptors in single cells. Nat Biotechnol. 2018;36(12): 1156–9. doi: 10.1038/nbt.4282.	31588507	https://vdjdb.cdr3.net/
Neo	Melanoma	SEC24A-P5L	P5L	CAVTWGHNNAGNMLTF	21*01	-	CD8	-	Zhang SQ, Ma KY, Schonnesen AA, et al. High-throughput determination of the antigen specificities of T cell receptors in single cells. Nat Biotechnol. 2018;36(12): 1156–9. doi: 10.1038/nbt.4282.	31588507	https://vdjdb.cdr3.net/
Neo	Melanoma	AKAP13-Q8K	Q8K	CAYYTPLVF	38-2/DV8*01	-	CD8	-	Zhang SQ, Ma KY, Schonnesen AA, et al. High-throughput determination of the antigen specificities of T cell receptors in single cells. Nat Biotechnol. 2018;36(12): 1156–9. doi: 10.1038/nbt.4282.	31588507	https://vdjdb.cdr3.net/
Neo	Melanoma	SEC24A_P5L	P5L	CAYNPDMRF	38-2/DV8*01	-	CD8	-	Zhang SQ, Ma KY, Schonnesen AA, et al. High-throughput determination of the antigen specificities of T cell receptors in single cells. Nat Biotechnol. 2018;36(12): 1156–9. doi: 10.1038/nbt.4282.	31588507	https://vdjdb.cdr3.net/
Neo	Melanoma	WDR46-FLT_T3I	T3I	CVVNAGDYKLSF	12-1*01	-	CD8	-	Zhang SQ, Ma KY, Schonnesen AA, et al. High-throughput determination of the antigen specificities of T cell receptors in single cells. Nat Biotechnol. 2018;36(12): 1156–9. doi: 10.1038/nbt.4282.	31588507	https://vdjdb.cdr3.net/
Neo	Melanoma	GANAB-ALY_S5F	S5F	CAVTTDSWGKLQF	12-2*01	-	CD8	-	Zhang SQ, Ma KY, Schonnesen AA, et al. High-throughput determination of the antigen specificities of T cell receptors in single cells. Nat Biotechnol. 2018;36(12): 1156–9. doi: 10.1038/nbt.4282.	31588507	https://vdjdb.cdr3.net/
Neo	Melanoma	WDR46-FLT_T3I	T3I	CAVNQSGYSTLTF	12-2*01	-	CD8	-	Zhang SQ, Ma KY, Schonnesen AA, et al. High-throughput determination of the antigen specificities of T cell receptors in single cells. Nat Biotechnol. 2018;36(12): 1156–9. doi: 10.1038/nbt.4282.	31588507	https://vdjdb.cdr3.net/
Neo	Melanoma	WDR46-FLT_T3I	T3I	CAVKEGGSYIPTF	12-2*01	-	CD8	-	Zhang SQ, Ma KY, Schonnesen AA, et al. High-throughput determination of the antigen specificities of T cell receptors in single cells. Nat Biotechnol. 2018;36(12): 1156–9. doi: 10.1038/nbt.4282.	31588507	https://vdjdb.cdr3.net/
Neo	Melanoma	NSDHL-ILT_A9V	A9V	CAMRETPQGGSEKLVF	14/DV4*01	-	CD8	-	Zhang SQ, Ma KY, Schonnesen AA, et al. High-throughput determination of the antigen specificities of T cell receptors in single cells. Nat Biotechnol. 2018;36(12): 1156–9. doi: 10.1038/nbt.4282.	31588507	https://vdjdb.cdr3.net/
Neo	Melanoma	TEAD1-SVL_L9F	L9F	CAMKGAGSYQLTF	14/DV4*01	-	CD8	-	Zhang SQ, Ma KY, Schonnesen AA, et al. High-throughput determination of the antigen specificities of T cell receptors in single cells. Nat Biotechnol. 2018;36(12): 1156–9. doi: 10.1038/nbt.4282.	31588507	https://vdjdb.cdr3.net/
Neo	Melanoma	WDR46-FLT_T3I	T3I	CAPAGEGKAAGNKLTF	16*01	-	CD8	-	Zhang SQ, Ma KY, Schonnesen AA, et al. High-throughput determination of the antigen specificities of T cell receptors in single cells. Nat Biotechnol. 2018;36(12): 1156–9. doi: 10.1038/nbt.4282.	31588507	https://vdjdb.cdr3.net/
Neo	Melanoma	ERBB2-ALI_H8Y	H8Y	CALSEAGYSSASKIIF	19*01	-	CD8	-	Zhang SQ, Ma KY, Schonnesen AA, et al. High-throughput determination of the antigen specificities of T cell receptors in single cells. Nat Biotechnol. 2018;36(12): 1156–9. doi: 10.1038/nbt.4282.	31588507	https://vdjdb.cdr3.net/
Neo	Melanoma	NSDHL-ILT_A9V	A9V	CALSEANTGGFKTIF	19*01	-	CD8	-	Zhang SQ, Ma KY, Schonnesen AA, et al. High-throughput determination of the antigen specificities of T cell receptors in single cells. Nat Biotechnol. 2018;36(12): 1156–9. doi: 10.1038/nbt.4282.	31588507	https://vdjdb.cdr3.net/
Neo	Melanoma	TEAD1-VLE_L8F	L8F	CAVFNAGNNRKLIW	23/DV6*01	-	CD8	-	Zhang SQ, Ma KY, Schonnesen AA, et al. High-throughput determination of the antigen specificities of T cell receptors in single cells. Nat Biotechnol. 2018;36(12): 1156–9. doi: 10.1038/nbt.4282.	30418433	https://www.nature.com/articles/nbt.4402
Neo	Melanoma	NSDHL-ILT_A9V	A9V	CAVRDDNNNDMRF	3*01	-	CD8	-	Zhang SQ, Ma KY, Schonnesen AA, et al. High-throughput determination of the antigen specificities of T cell receptors in single cells. Nat Biotechnol. 2018;36(12): 1156–9. doi: 10.1038/nbt.4282.	30418433	https://www.nature.com/articles/nbt.4403
Neo	Melanoma	TEAD1-VLE_L8F	L8F	CAVRDGGSASKIIF	3*01	-	CD8	-	Zhang SQ, Ma KY, Schonnesen AA, et al. High-throughput determination of the antigen specificities of T cell receptors in single cells. Nat Biotechnol. 2018;36(12): 1156–9. doi: 10.1038/nbt.4282.	30418433	https://www.nature.com/articles/nbt.4404
Neo	Melanoma	GANAB-ALY_S5F	S5F	CALQTSYDKVIF	38-2/DV8*01	-	CD8	-	Zhang SQ, Ma KY, Schonnesen AA, et al. High-throughput determination of the antigen specificities of T cell receptors in single cells. Nat Biotechnol. 2018;36(12): 1156–9. doi: 10.1038/nbt.4282.	30418433	https://www.nature.com/articles/nbt.4405
Neo	Melanoma	GANAB-ALY_S5F	S5F	CAVVQTSGSRLTF	39*01	-	CD8	-	Zhang SQ, Ma KY, Schonnesen AA, et al. High-throughput determination of the antigen specificities of T cell receptors in single cells. Nat Biotechnol. 2018;36(12): 1156–9. doi: 10.1038/nbt.4282.	30418433	https://www.nature.com/articles/nbt.4406
Neo	Melanoma	COL18A1-VLL_S8F	S8F	CLVARSYNNNDMRF	4*01	-	CD8	-	Zhang SQ, Ma KY, Schonnesen AA, et al. High-throughput determination of the antigen specificities of T cell receptors in single cells. Nat Biotechnol. 2018;36(12): 1156–9. doi: 10.1038/nbt.4282.	30418433	https://www.nature.com/articles/nbt.4407
Neo	Melanoma	ERBB2-ALI_H8Y	H8Y	CAVVLNSGYSTLTF	8-3*01	-	CD8	-	Zhang SQ, Ma KY, Schonnesen AA, et al. High-throughput determination of the antigen specificities of T cell receptors in single cells. Nat Biotechnol. 2018;36(12): 1156–9. doi: 10.1038/nbt.4282.	30418433	https://www.nature.com/articles/nbt.4408
Neo	Melanoma	GANAB_S5F	S5F	CAVSFYNQGGKLIF	1-1*01	-	CD8	-	Zhang SQ, Ma KY, Schonnesen AA, et al. High-throughput determination of the antigen specificities of T cell receptors in single cells. Nat Biotechnol. 2018;36(12): 1156–9. doi: 10.1038/nbt.4282.	30418433	https://www.nature.com/articles/nbt.4409
Neo	Melanoma	GANAB-S5F	S5F	CAVSLYNQGGKLIF	1-1*01	-	CD8	-	Zhang SQ, Ma KY, Schonnesen AA, et al. High-throughput determination of the antigen specificities of T cell receptors in single cells. Nat Biotechnol. 2018;36(12): 1156–9. doi: 10.1038/nbt.4282.	30418433	https://www.nature.com/articles/nbt.4410
Neo	Melanoma	GANAB-S5F	S5F	CAVLTDSWGKLQF	12-2*01	-	CD8	-	Zhang SQ, Ma KY, Schonnesen AA, et al. High-throughput determination of the antigen specificities of T cell receptors in single cells. Nat Biotechnol. 2018;36(12): 1156–9. doi: 10.1038/nbt.4282.	30418433	https://www.nature.com/articles/nbt.4411
Neo	Melanoma	GANAB-S5F	S5F	CAVTGSGYALNF	12-2*01	-	CD8	-	Zhang SQ, Ma KY, Schonnesen AA, et al. High-throughput determination of the antigen specificities of T cell receptors in single cells. Nat Biotechnol. 2018;36(12): 1156–9. doi: 10.1038/nbt.4282.	30418433	https://www.nature.com/articles/nbt.4412
Neo	Melanoma	GANAB-S5F	S5F	CAETGDSNYQLIW	13-2*01	-	CD8	-	Zhang SQ, Ma KY, Schonnesen AA, et al. High-throughput determination of the antigen specificities of T cell receptors in single cells. Nat Biotechnol. 2018;36(12): 1156–9. doi: 10.1038/nbt.4282.	30418433	https://www.nature.com/articles/nbt.4413
Neo	Melanoma	NSDHL-A9V	A9V	CAENRNAGNNRKLIW	13-2*01	-	CD8	-	Zhang SQ, Ma KY, Schonnesen AA, et al. High-throughput determination of the antigen specificities of T cell receptors in single cells. Nat Biotechnol. 2018;36(12): 1156–9. doi: 10.1038/nbt.4282.	30418433	https://www.nature.com/articles/nbt.4414
Neo	Melanoma	ERBB2-H8Y	H8Y	CAMHRDDKIIF	14/DV4*01	-	CD8	-	Zhang SQ, Ma KY, Schonnesen AA, et al. High-throughput determination of the antigen specificities of T cell receptors in single cells. Nat Biotechnol. 2018;36(12): 1156–9. doi: 10.1038/nbt.4282.	30418433	https://www.nature.com/articles/nbt.4415
Neo	Melanoma	GANAB-S5F	S5F	CAMREPSQGGSEKLVF	14/DV4*01	-	CD8	-	Zhang SQ, Ma KY, Schonnesen AA, et al. High-throughput determination of the antigen specificities of T cell receptors in single cells. Nat Biotechnol. 2018;36(12): 1156–9. doi: 10.1038/nbt.4282.	30418433	https://www.nature.com/articles/nbt.4416
Neo	Melanoma	GANAB-S5F	S5F	CAMREDAGGTSYGKLTF	14/DV4*01	-	CD8	-	Zhang SQ, Ma KY, Schonnesen AA, et al. High-throughput determination of the antigen specificities of T cell receptors in single cells. Nat Biotechnol. 2018;36(12): 1156–9. doi: 10.1038/nbt.4282.	30418433	https://www.nature.com/articles/nbt.4417
Neo	Melanoma	NSDHL_A9V	A9V	CAMRAYSGGGADGLTF	14/DV4*01	-	CD8	-	Zhang SQ, Ma KY, Schonnesen AA, et al. High-throughput determination of the antigen specificities of T cell receptors in single cells. Nat Biotechnol. 2018;36(12): 1156–9. doi: 10.1038/nbt.4282.	30418433	https://www.nature.com/articles/nbt.4418
Neo	Melanoma	NSDHL-A9V	A9V	CAMREPDSNYQLIW	14/DV4*01	-	CD8	-	Zhang SQ, Ma KY, Schonnesen AA, et al. High-throughput determination of the antigen specificities of T cell receptors in single cells. Nat Biotechnol. 2018;36(12): 1156–9. doi: 10.1038/nbt.4282.	30418433	https://www.nature.com/articles/nbt.4419
Neo	Melanoma	NSDHL-A9V	A9V	CAMREVREAGNQFYF	14/DV4*01	-	CD8	-	Zhang SQ, Ma KY, Schonnesen AA, et al. High-throughput determination of the antigen specificities of T cell receptors in single cells. Nat Biotechnol. 2018;36(12): 1156–9. doi: 10.1038/nbt.4282.	30418433	https://www.nature.com/articles/nbt.4420
Neo	Melanoma	TEAD1-L9F	L9F	CAMRANSGGYQKVTF	14/DV4*01	-	CD8	-	Zhang SQ, Ma KY, Schonnesen AA, et al. High-throughput determination of the antigen specificities of T cell receptors in single cells. Nat Biotechnol. 2018;36(12): 1156–9. doi: 10.1038/nbt.4282.	30418433	https://www.nature.com/articles/nbt.4421
Neo	Melanoma	GANAB_S5F	S5F	CALSEAEYNFNKFYF	19*01	-	CD8	-	Zhang SQ, Ma KY, Schonnesen AA, et al. High-throughput determination of the antigen specificities of T cell receptors in single cells. Nat Biotechnol. 2018;36(12): 1156–9. doi: 10.1038/nbt.4282.	30418433	https://www.nature.com/articles/nbt.4422
Neo	Melanoma	NSDHL_A9V	A9V	CALSEAGSGNTPLVF	19*01	-	CD8	-	Zhang SQ, Ma KY, Schonnesen AA, et al. High-throughput determination of the antigen specificities of T cell receptors in single cells. Nat Biotechnol. 2018;36(12): 1156–9. doi: 10.1038/nbt.4282.	30418433	https://www.nature.com/articles/nbt.4423
Neo	Melanoma	NSDHL-A9V	A9V	CALSEVITGANNLFF	19*01	-	CD8	-	Zhang SQ, Ma KY, Schonnesen AA, et al. High-throughput determination of the antigen specificities of T cell receptors in single cells. Nat Biotechnol. 2018;36(12): 1156–9. doi: 10.1038/nbt.4282.	30418433	https://www.nature.com/articles/nbt.4424
Neo	Melanoma	GANAB-S5F	S5F	CAASGGGADGLTF	21*01	-	CD8	-	Zhang SQ, Ma KY, Schonnesen AA, et al. High-throughput determination of the antigen specificities of T cell receptors in single cells. Nat Biotechnol. 2018;36(12): 1156–9. doi: 10.1038/nbt.4282.	30418433	https://www.nature.com/articles/nbt.4425
Neo	Melanoma	GANAB-S5F	S5F	CAASAQGGTSYGKLTF	29/DV5*01	-	CD8	-	Zhang SQ, Ma KY, Schonnesen AA, et al. High-throughput determination of the antigen specificities of T cell receptors in single cells. Nat Biotechnol. 2018;36(12): 1156–9. doi: 10.1038/nbt.4282.	30418433	https://www.nature.com/articles/nbt.4426
Neo	Melanoma	GANAB-S5F	S5F	CAASAGLAGSYQLTF	29/DV5*01	-	CD8	-	Zhang SQ, Ma KY, Schonnesen AA, et al. High-throughput determination of the antigen specificities of T cell receptors in single cells. Nat Biotechnol. 2018;36(12): 1156–9. doi: 10.1038/nbt.4282.	30418433	https://www.nature.com/articles/nbt.4427
Neo	Melanoma	NSDHL-A9V	A9V	CAVRDMDNARLMF	3*01	-	CD8	-	Zhang SQ, Ma KY, Schonnesen AA, et al. High-throughput determination of the antigen specificities of T cell receptors in single cells. Nat Biotechnol. 2018;36(12): 1156–9. doi: 10.1038/nbt.4282.	30418433	https://www.nature.com/articles/nbt.4428
Neo	Melanoma	TEAD1-L8F	L8F	CALTQGGSEKLVF	38-2/DV8*01	-	CD8	-	Zhang SQ, Ma KY, Schonnesen AA, et al. High-throughput determination of the antigen specificities of T cell receptors in single cells. Nat Biotechnol. 2018;36(12): 1156–9. doi: 10.1038/nbt.4282.	30418433	https://www.nature.com/articles/nbt.4429
Neo	Melanoma	GANAB-S5F	S5F	CALGELVTGGGNKLTF	7*01	-	CD8	-	Zhang SQ, Ma KY, Schonnesen AA, et al. High-throughput determination of the antigen specificities of T cell receptors in single cells. Nat Biotechnol. 2018;36(12): 1156–9. doi: 10.1038/nbt.4282.	30418433	https://www.nature.com/articles/nbt.4430
Neo	Melanoma	GANAB-S5F	S5F	CAVIPDSNYQLIW	8-1*01	-	CD8	-	Zhang SQ, Ma KY, Schonnesen AA, et al. High-throughput determination of the antigen specificities of T cell receptors in single cells. Nat Biotechnol. 2018;36(12): 1156–9. doi: 10.1038/nbt.4282.	30418433	https://www.nature.com/articles/nbt.4431
Neo	Melanoma	WDR46-T3I	T3I	CAVKMDSNYQLIW	8-1*01	-	CD8	-	Zhang SQ, Ma KY, Schonnesen AA, et al. High-throughput determination of the antigen specificities of T cell receptors in single cells. Nat Biotechnol. 2018;36(12): 1156–9. doi: 10.1038/nbt.4282.	30418433	https://www.nature.com/articles/nbt.4432
Neo	Melanoma	GANAB-S5F	S5F	CAVAVWGNNAGNMLTF	8-3*01	-	CD8	-	Zhang SQ, Ma KY, Schonnesen AA, et al. High-throughput determination of the antigen specificities of T cell receptors in single cells. Nat Biotechnol. 2018;36(12): 1156–9. doi: 10.1038/nbt.4282.	30418433	https://www.nature.com/articles/nbt.4433
Neo	Melanoma	NSDHL-A9V	A9V	CALSEHDMRF	9-2*01	-	CD8	-	Zhang SQ, Ma KY, Schonnesen AA, et al. High-throughput determination of the antigen specificities of T cell receptors in single cells. Nat Biotechnol. 2018;36(12): 1156–9. doi: 10.1038/nbt.4282.	30418433	https://www.nature.com/articles/nbt.4434
Neo	Melanoma	NSDHL-A9V	A9V	CALSDSVNNAGNMLTF	9-2*01	-	CD8	-	Zhang SQ, Ma KY, Schonnesen AA, et al. High-throughput determination of the antigen specificities of T cell receptors in single cells. Nat Biotechnol. 2018;36(12): 1156–9. doi: 10.1038/nbt.4282.	30418433	https://www.nature.com/articles/nbt.4435
Neo	Melanoma	NSDHL-A9V	A9V	CALADMNRDDKIIF	9-2*01	-	CD8	-	Zhang SQ, Ma KY, Schonnesen AA, et al. High-throughput determination of the antigen specificities of T cell receptors in single cells. Nat Biotechnol. 2018;36(12): 1156–9. doi: 10.1038/nbt.4282.	30418433	https://www.nature.com/articles/nbt.4436
Neo	chronic lymphocytic leukemia (CLL)	FNDC3B-L3M	L3M	CAVKDRGGSEKLVF	12-2*01	-	CD8	-	Zhang SQ, Ma KY, Schonnesen AA, et al. High-throughput determination of the antigen specificities of T cell receptors in single cells. Nat Biotechnol. 2018;36(12): 1156–9. doi: 10.1038/nbt.4282.	30418433	https://www.nature.com/articles/nbt.4437
Neo	chronic lymphocytic leukemia (CLL)	FNDC3B-L3M	L3M	CAEIGNTGGFKTIF	13-2*01	-	CD8	-	Zhang SQ, Ma KY, Schonnesen AA, et al. High-throughput determination of the antigen specificities of T cell receptors in single cells. Nat Biotechnol. 2018;36(12): 1156–9. doi: 10.1038/nbt.4282.	30418433	https://www.nature.com/articles/nbt.4438
Neo	chronic lymphocytic leukemia (CLL)	FNDC3B-L3M	L3M	CAVQASSGAGSYQLTF	20*01	-	CD8	-	Zhang SQ, Ma KY, Schonnesen AA, et al. High-throughput determination of the antigen specificities of T cell receptors in single cells. Nat Biotechnol. 2018;36(12): 1156–9. doi: 10.1038/nbt.4282.	30418433	https://www.nature.com/articles/nbt.4439
Neo	chronic lymphocytic leukemia (CLL)	FNDC3B-L3M	L3M	CAVRDRAGGYQKVTF	3*01	-	CD8	-	Zhang SQ, Ma KY, Schonnesen AA, et al. High-throughput determination of the antigen specificities of T cell receptors in single cells. Nat Biotechnol. 2018;36(12): 1156–9. doi: 10.1038/nbt.4282.	30418433	https://www.nature.com/articles/nbt.4440
Neo	chronic lymphocytic leukemia (CLL)	FNDC3B-VVL_L3M	L3M	CAALSGYSTLTF	20*01	-	CD8	-	Zhang SQ, Ma KY, Schonnesen AA, et al. High-throughput determination of the antigen specificities of T cell receptors in single cells. Nat Biotechnol. 2018;36(12): 1156–9. doi: 10.1038/nbt.4282.	30418433	https://www.nature.com/articles/nbt.4441
Neo	Non-small cell lung cancer	C17orf75-ALS_V7A	V7A	CAVVIGFGNVLHC	1-2*01	-	CD8	-	Zhang SQ, Ma KY, Schonnesen AA, et al. High-throughput determination of the antigen specificities of T cell receptors in single cells. Nat Biotechnol. 2018;36(12): 1156–9. doi: 10.1038/nbt.4282.	30418433	https://www.nature.com/articles/nbt.4442
Neo	Non-small cell lung cancer	DHX33-LLA_K5T	K5T	CVVNSDGQKLLF	12-1*01	-	CD8	-	Zhang SQ, Ma KY, Schonnesen AA, et al. High-throughput determination of the antigen specificities of T cell receptors in single cells. Nat Biotechnol. 2018;36(12): 1156–9. doi: 10.1038/nbt.4282.	30418433	https://www.nature.com/articles/nbt.4443
Neo	Non-small cell lung cancer	OR14C36-FML_V6L	V6L	CVVNSGFQKLVF	12-1*01	-	CD8	-	Zhang SQ, Ma KY, Schonnesen AA, et al. High-throughput determination of the antigen specificities of T cell receptors in single cells. Nat Biotechnol. 2018;36(12): 1156–9. doi: 10.1038/nbt.4282.	30418433	https://www.nature.com/articles/nbt.4444
Neo	Non-small cell lung cancer	APBB2-VQY_L7F	L7F	CAAAPNDYKLSF	12-2*01	-	CD8	-	Zhang SQ, Ma KY, Schonnesen AA, et al. High-throughput determination of the antigen specificities of T cell receptors in single cells. Nat Biotechnol. 2018;36(12): 1156–9. doi: 10.1038/nbt.4282.	30418433	https://www.nature.com/articles/nbt.4445
Neo	Non-small cell lung cancer	ATP6AP1-KLG_G3W	G3W	CAVFNNARLMF	12-2*01	-	CD8	-	Zhang SQ, Ma KY, Schonnesen AA, et al. High-throughput determination of the antigen specificities of T cell receptors in single cells. Nat Biotechnol. 2018;36(12): 1156–9. doi: 10.1038/nbt.4282.	30418433	https://www.nature.com/articles/nbt.4446
Neo	Non-small cell lung cancer	ATP6AP1-KLG_G3W	G3W	CAVAGVISGTYKYIF	12-2*01	-	CD8	-	Zhang SQ, Ma KY, Schonnesen AA, et al. High-throughput determination of the antigen specificities of T cell receptors in single cells. Nat Biotechnol. 2018;36(12): 1156–9. doi: 10.1038/nbt.4282.	30418433	https://www.nature.com/articles/nbt.4447
Neo	Non-small cell lung cancer	ATP6AP1-KLG_G3W	G3W	CAVNRDSGYALNF	12-2*01	-	CD8	-	Zhang SQ, Ma KY, Schonnesen AA, et al. High-throughput determination of the antigen specificities of T cell receptors in single cells. Nat Biotechnol. 2018;36(12): 1156–9. doi: 10.1038/nbt.4282.	30418433	https://www.nature.com/articles/nbt.4448
Neo	Non-small cell lung cancer	ATP6AP1-KLG_G3W	G3W	CAVTVDDMRF	12-2*01	-	CD8	-	Zhang SQ, Ma KY, Schonnesen AA, et al. High-throughput determination of the antigen specificities of T cell receptors in single cells. Nat Biotechnol. 2018;36(12): 1156–9. doi: 10.1038/nbt.4282.	30418433	https://www.nature.com/articles/nbt.4449
Neo	Non-small cell lung cancer	ATP6AP1-KLG_G3W	G3W	CAVDLEVGGNKLVF	12-2*01	-	CD8	-	Zhang SQ, Ma KY, Schonnesen AA, et al. High-throughput determination of the antigen specificities of T cell receptors in single cells. Nat Biotechnol. 2018;36(12): 1156–9. doi: 10.1038/nbt.4282.	30418433	https://www.nature.com/articles/nbt.4450
Neo	Non-small cell lung cancer	ATP6AP1-KLG_G3W	G3W	CAVNDGTASKLTF	12-2*01	-	CD8	-	Zhang SQ, Ma KY, Schonnesen AA, et al. High-throughput determination of the antigen specificities of T cell receptors in single cells. Nat Biotechnol. 2018;36(12): 1156–9. doi: 10.1038/nbt.4282.	30418433	https://www.nature.com/articles/nbt.4451
Neo	Non-small cell lung cancer	ATP6AP1-KLG_G3W	G3W	CAVNMYGGYQKVTF	12-2*01	-	CD8	-	Zhang SQ, Ma KY, Schonnesen AA, et al. High-throughput determination of the antigen specificities of T cell receptors in single cells. Nat Biotechnol. 2018;36(12): 1156–9. doi: 10.1038/nbt.4282.	30418433	https://www.nature.com/articles/nbt.4452
Neo	Non-small cell lung cancer	C17orf75-ALS_V7A	V7A	CAVSTGGGADGLTF	12-2*01	-	CD8	-	Zhang SQ, Ma KY, Schonnesen AA, et al. High-throughput determination of the antigen specificities of T cell receptors in single cells. Nat Biotechnol. 2018;36(12): 1156–9. doi: 10.1038/nbt.4282.	30418433	https://www.nature.com/articles/nbt.4453
Neo	Non-small cell lung cancer	CD47-GLT_V6F	V6F	CAVNTFTGGGNKLTF	12-2*01	-	CD8	-	Zhang SQ, Ma KY, Schonnesen AA, et al. High-throughput determination of the antigen specificities of T cell receptors in single cells. Nat Biotechnol. 2018;36(12): 1156–9. doi: 10.1038/nbt.4282.	30418433	https://www.nature.com/articles/nbt.4454
Neo	Non-small cell lung cancer	DCHS1-TLF_I5M	I5M	CAVNVNDYKLSF	12-2*01	-	CD8	-	Zhang SQ, Ma KY, Schonnesen AA, et al. High-throughput determination of the antigen specificities of T cell receptors in single cells. Nat Biotechnol. 2018;36(12): 1156–9. doi: 10.1038/nbt.4282.	30418433	https://www.nature.com/articles/nbt.4455
Neo	Non-small cell lung cancer	DHX33-LLA_M4I	M4I	CAVIGTDKLIF	12-2*01	-	CD8	-	Zhang SQ, Ma KY, Schonnesen AA, et al. High-throughput determination of the antigen specificities of T cell receptors in single cells. Nat Biotechnol. 2018;36(12): 1156–9. doi: 10.1038/nbt.4282.	30418433	https://www.nature.com/articles/nbt.4456
Neo	Non-small cell lung cancer	GALC-YVV_V3L	V3L	CAVTPSNTGKLIF	12-2*01	-	CD8	-	Zhang SQ, Ma KY, Schonnesen AA, et al. High-throughput determination of the antigen specificities of T cell receptors in single cells. Nat Biotechnol. 2018;36(12): 1156–9. doi: 10.1038/nbt.4282.	30418433	https://www.nature.com/articles/nbt.4457
Neo	Non-small cell lung cancer	INTS1-VLL_L3F	L3F	CAVNGYGNKLVF	12-2*01	-	CD8	-	Zhang SQ, Ma KY, Schonnesen AA, et al. High-throughput determination of the antigen specificities of T cell receptors in single cells. Nat Biotechnol. 2018;36(12): 1156–9. doi: 10.1038/nbt.4282.	30418433	https://www.nature.com/articles/nbt.4458
Neo	Non-small cell lung cancer	KCNB2-LLA_P6T	P6T	CAVSNDYKLSF	12-2*01	-	CD8	-	Zhang SQ, Ma KY, Schonnesen AA, et al. High-throughput determination of the antigen specificities of T cell receptors in single cells. Nat Biotechnol. 2018;36(12): 1156–9. doi: 10.1038/nbt.4282.	30418433	https://www.nature.com/articles/nbt.4459
Neo	Non-small cell lung cancer	KCNB2-LLA_P6T	P6T	CAATGGSYIPTF	12-2*01	-	CD8	-	Zhang SQ, Ma KY, Schonnesen AA, et al. High-throughput determination of the antigen specificities of T cell receptors in single cells. Nat Biotechnol. 2018;36(12): 1156–9. doi: 10.1038/nbt.4282.	30418433	https://www.nature.com/articles/nbt.4460
Neo	Non-small cell lung cancer	OR5M3-KMV_T8N	T8N	CAVREYSGGGADGLTF	12-2*01	-	CD8	-	Zhang SQ, Ma KY, Schonnesen AA, et al. High-throughput determination of the antigen specificities of T cell receptors in single cells. Nat Biotechnol. 2018;36(12): 1156–9. doi: 10.1038/nbt.4282.	30418433	https://www.nature.com/articles/nbt.4461
Neo	Non-small cell lung cancer	OR5M3-KMV_T8N	T8N	CAAQGDGNKLVF	12-2*01	-	CD8	-	Zhang SQ, Ma KY, Schonnesen AA, et al. High-throughput determination of the antigen specificities of T cell receptors in single cells. Nat Biotechnol. 2018;36(12): 1156–9. doi: 10.1038/nbt.4282.	30418433	https://www.nature.com/articles/nbt.4462
Neo	Non-small cell lung cancer	OR5M3-KMV_T8N	T8N	CAASNDYKLSF	12-2*01	-	CD8	-	Zhang SQ, Ma KY, Schonnesen AA, et al. High-throughput determination of the antigen specificities of T cell receptors in single cells. Nat Biotechnol. 2018;36(12): 1156–9. doi: 10.1038/nbt.4282.	30418433	https://www.nature.com/articles/nbt.4463
Neo	Non-small cell lung cancer	OR6F1-VLN_T8M	T8M	CAASSSNTGKLIF	12-2*01	-	CD8	-	Zhang SQ, Ma KY, Schonnesen AA, et al. High-throughput determination of the antigen specificities of T cell receptors in single cells. Nat Biotechnol. 2018;36(12): 1156–9. doi: 10.1038/nbt.4282.	30418433	https://www.nature.com/articles/nbt.4464
Neo	Non-small cell lung cancer	PIGN-FLT_P7H	P7H	CAVLNSGGYQKVTF	12-2*01	-	CD8	-	Zhang SQ, Ma KY, Schonnesen AA, et al. High-throughput determination of the antigen specificities of T cell receptors in single cells. Nat Biotechnol. 2018;36(12): 1156–9. doi: 10.1038/nbt.4282.	30418433	https://www.nature.com/articles/nbt.4465
Neo	Non-small cell lung cancer	PIGN-FLT_P7H	P7H	CAVPRNSGNTPLVF	12-2*01	-	CD8	-	Zhang SQ, Ma KY, Schonnesen AA, et al. High-throughput determination of the antigen specificities of T cell receptors in single cells. Nat Biotechnol. 2018;36(12): 1156–9. doi: 10.1038/nbt.4282.	30418433	https://www.nature.com/articles/nbt.4466
Neo	Non-small cell lung cancer	PIGN-FLT_P7H	P7H	CAVPLAGGTSYGKLTF	12-2*01	-	CD8	-	Zhang SQ, Ma KY, Schonnesen AA, et al. High-throughput determination of the antigen specificities of T cell receptors in single cells. Nat Biotechnol. 2018;36(12): 1156–9. doi: 10.1038/nbt.4282.	30418433	https://www.nature.com/articles/nbt.4467
Neo	Non-small cell lung cancer	PIGN-FLT_P7H	P7H	CAVNGNYQLIW	12-2*01	-	CD8	-	Zhang SQ, Ma KY, Schonnesen AA, et al. High-throughput determination of the antigen specificities of T cell receptors in single cells. Nat Biotechnol. 2018;36(12): 1156–9. doi: 10.1038/nbt.4282.	30418433	https://www.nature.com/articles/nbt.4468
Neo	Non-small cell lung cancer	PIGN-FLT_P7H	P7H	CAVNSNYQLIW	12-2*01	-	CD8	-	Zhang SQ, Ma KY, Schonnesen AA, et al. High-throughput determination of the antigen specificities of T cell receptors in single cells. Nat Biotechnol. 2018;36(12): 1156–9. doi: 10.1038/nbt.4282.	30418433	https://www.nature.com/articles/nbt.4469
Neo	Non-small cell lung cancer	SREBF1-YLQ_L6M	L6M	CAVRGSGTYKYIF	12-2*01	-	CD8	-	Zhang SQ, Ma KY, Schonnesen AA, et al. High-throughput determination of the antigen specificities of T cell receptors in single cells. Nat Biotechnol. 2018;36(12): 1156–9. doi: 10.1038/nbt.4282.	30418433	https://www.nature.com/articles/nbt.4470
Neo	Non-small cell lung cancer	ST6GALNAC2-LLF_Y6H	Y6H	CAVTGTASKLTF	12-2*01	-	CD8	-	Zhang SQ, Ma KY, Schonnesen AA, et al. High-throughput determination of the antigen specificities of T cell receptors in single cells. Nat Biotechnol. 2018;36(12): 1156–9. doi: 10.1038/nbt.4282.	30418433	https://www.nature.com/articles/nbt.4471
Neo	Non-small cell lung cancer	TRIM16-RMA_R1T	R1T	CAVRSGAGSYQLTF	12-2*01	-	CD8	-	Zhang SQ, Ma KY, Schonnesen AA, et al. High-throughput determination of the antigen specificities of T cell receptors in single cells. Nat Biotechnol. 2018;36(12): 1156–9. doi: 10.1038/nbt.4282.	30418433	https://www.nature.com/articles/nbt.4472
Neo	Non-small cell lung cancer	TRIM16-RMA_R1T	R1T	CAVNPGSQGNLIF	12-2*01	-	CD8	-	Zhang SQ, Ma KY, Schonnesen AA, et al. High-throughput determination of the antigen specificities of T cell receptors in single cells. Nat Biotechnol. 2018;36(12): 1156–9. doi: 10.1038/nbt.4282.	30418433	https://www.nature.com/articles/nbt.4473
Neo	Non-small cell lung cancer	TRPV4-FMI_A6T	A6T	CAATGGYQKVTF	12-2*01	-	CD8	-	Zhang SQ, Ma KY, Schonnesen AA, et al. High-throughput determination of the antigen specificities of T cell receptors in single cells. Nat Biotechnol. 2018;36(12): 1156–9. doi: 10.1038/nbt.4282.	30418433	https://www.nature.com/articles/nbt.4474
Neo	Non-small cell lung cancer	TRPV4-FMI_A6T	A6T	CAVNGGWGKLQF	12-2*01	-	CD8	-	Zhang SQ, Ma KY, Schonnesen AA, et al. High-throughput determination of the antigen specificities of T cell receptors in single cells. Nat Biotechnol. 2018;36(12): 1156–9. doi: 10.1038/nbt.4282.	30418433	https://www.nature.com/articles/nbt.4475
Neo	Non-small cell lung cancer	VN1R2-LML_L3F	L3F	CVLGVVTGGGNKLTF	12-2*01	-	CD8	-	Zhang SQ, Ma KY, Schonnesen AA, et al. High-throughput determination of the antigen specificities of T cell receptors in single cells. Nat Biotechnol. 2018;36(12): 1156–9. doi: 10.1038/nbt.4282.	30418433	https://www.nature.com/articles/nbt.4476
Neo	Non-small cell lung cancer	VN1R2-LML_L3F	L3F	CAIFSSNTGKLIF	12-2*01	-	CD8	-	Zhang SQ, Ma KY, Schonnesen AA, et al. High-throughput determination of the antigen specificities of T cell receptors in single cells. Nat Biotechnol. 2018;36(12): 1156–9. doi: 10.1038/nbt.4282.	30418433	https://www.nature.com/articles/nbt.4477
Neo	Non-small cell lung cancer	VN1R2-LML_L3F	L3F	CAAKLPEGVF	12-2*01	-	CD8	-	Zhang SQ, Ma KY, Schonnesen AA, et al. High-throughput determination of the antigen specificities of T cell receptors in single cells. Nat Biotechnol. 2018;36(12): 1156–9. doi: 10.1038/nbt.4282.	30418433	https://www.nature.com/articles/nbt.4478
Neo	Non-small cell lung cancer	ATP6AP1-KLG_G3W	G3W	CAMSTEDDKIIF	12-3*01	-	CD8	-	Zhang SQ, Ma KY, Schonnesen AA, et al. High-throughput determination of the antigen specificities of T cell receptors in single cells. Nat Biotechnol. 2018;36(12): 1156–9. doi: 10.1038/nbt.4282.	30418433	https://www.nature.com/articles/nbt.4479
Neo	Non-small cell lung cancer	CLCN4-LLA_G8V	G8V	CAMSAGNQGGKLIF	12-3*01	-	CD8	-	Zhang SQ, Ma KY, Schonnesen AA, et al. High-throughput determination of the antigen specificities of T cell receptors in single cells. Nat Biotechnol. 2018;36(12): 1156–9. doi: 10.1038/nbt.4282.	30418433	https://www.nature.com/articles/nbt.4480
Neo	Non-small cell lung cancer	INTS1-VLL_L3F	L3F	CAMSSGGGNKLTF	12-3*01	-	CD8	-	Zhang SQ, Ma KY, Schonnesen AA, et al. High-throughput determination of the antigen specificities of T cell receptors in single cells. Nat Biotechnol. 2018;36(12): 1156–9. doi: 10.1038/nbt.4282.	30418433	https://www.nature.com/articles/nbt.4481
Neo	Non-small cell lung cancer	INTS1-VLL_L3F	L3F	CASYSGGGADGLTF	12-3*01	-	CD8	-	Zhang SQ, Ma KY, Schonnesen AA, et al. High-throughput determination of the antigen specificities of T cell receptors in single cells. Nat Biotechnol. 2018;36(12): 1156–9. doi: 10.1038/nbt.4282.	30418433	https://www.nature.com/articles/nbt.4482
Neo	Non-small cell lung cancer	VN1R2-LML_L3F	L3F	CAMSGDYKLSF	12-3*01	-	CD8	-	Zhang SQ, Ma KY, Schonnesen AA, et al. High-throughput determination of the antigen specificities of T cell receptors in single cells. Nat Biotechnol. 2018;36(12): 1156–9. doi: 10.1038/nbt.4282.	30418433	https://www.nature.com/articles/nbt.4483
Neo	Non-small cell lung cancer	BAIAP3-ILN_V6I	V6I	CAMREGGTGKLIF	14/DV4*01	-	CD8	-	Zhang SQ, Ma KY, Schonnesen AA, et al. High-throughput determination of the antigen specificities of T cell receptors in single cells. Nat Biotechnol. 2018;36(12): 1156–9. doi: 10.1038/nbt.4282.	30418433	https://www.nature.com/articles/nbt.4484
Neo	Non-small cell lung cancer	C3orf58-LMV_L4P	L4P	CAMSTLDQIQGAQKLVF	14/DV4*01	-	CD8	-	Zhang SQ, Ma KY, Schonnesen AA, et al. High-throughput determination of the antigen specificities of T cell receptors in single cells. Nat Biotechnol. 2018;36(12): 1156–9. doi: 10.1038/nbt.4282.	30418433	https://www.nature.com/articles/nbt.4485
Neo	Non-small cell lung cancer	CELSR1-YLF_F3L	F3L	CAMREGWGDMRF	14/DV4*01	-	CD8	-	Zhang SQ, Ma KY, Schonnesen AA, et al. High-throughput determination of the antigen specificities of T cell receptors in single cells. Nat Biotechnol. 2018;36(12): 1156–9. doi: 10.1038/nbt.4282.	30418433	https://www.nature.com/articles/nbt.4486
Neo	Non-small cell lung cancer	CELSR1-YLF_F3L	F3L	CAMREPYNAGNMLTF	14/DV4*01	-	CD8	-	Zhang SQ, Ma KY, Schonnesen AA, et al. High-throughput determination of the antigen specificities of T cell receptors in single cells. Nat Biotechnol. 2018;36(12): 1156–9. doi: 10.1038/nbt.4282.	30418433	https://www.nature.com/articles/nbt.4487
Neo	Non-small cell lung cancer	DRAM1-FII_I3F	I3F	CAMREGTTNKLIF	14/DV4*01	-	CD8	-	Zhang SQ, Ma KY, Schonnesen AA, et al. High-throughput determination of the antigen specificities of T cell receptors in single cells. Nat Biotechnol. 2018;36(12): 1156–9. doi: 10.1038/nbt.4282.	30418433	https://www.nature.com/articles/nbt.4488
Neo	Non-small cell lung cancer	INTS1-VLL_L3F	L3F	CAMRELLFGNEKLTF	14/DV4*01	-	CD8	-	Zhang SQ, Ma KY, Schonnesen AA, et al. High-throughput determination of the antigen specificities of T cell receptors in single cells. Nat Biotechnol. 2018;36(12): 1156–9. doi: 10.1038/nbt.4282.	30418433	https://www.nature.com/articles/nbt.4489
Neo	Non-small cell lung cancer	ITIH6-RLG_G3V	G3V	CAMREGRGNARLMF	14/DV4*01	-	CD8	-	Zhang SQ, Ma KY, Schonnesen AA, et al. High-throughput determination of the antigen specificities of T cell receptors in single cells. Nat Biotechnol. 2018;36(12): 1156–9. doi: 10.1038/nbt.4282.	30418433	https://www.nature.com/articles/nbt.4490
Neo	Non-small cell lung cancer	ITIH6-RLG_G3V	G3V	CAMRAGYNTDKLIF	14/DV4*01	-	CD8	-	Zhang SQ, Ma KY, Schonnesen AA, et al. High-throughput determination of the antigen specificities of T cell receptors in single cells. Nat Biotechnol. 2018;36(12): 1156–9. doi: 10.1038/nbt.4282.	30418433	https://www.nature.com/articles/nbt.4491
Neo	Non-small cell lung cancer	ITIH6-RLG_G3V	G3V	CAMREGPGNTPLVF	14/DV4*01	-	CD8	-	Zhang SQ, Ma KY, Schonnesen AA, et al. High-throughput determination of the antigen specificities of T cell receptors in single cells. Nat Biotechnol. 2018;36(12): 1156–9. doi: 10.1038/nbt.4282.	30418433	https://www.nature.com/articles/nbt.4492
Neo	Non-small cell lung cancer	OR5M3-KMV_T8N	T8N	CAMREGGATDSWGKLQF	14/DV4*01	-	CD8	-	Zhang SQ, Ma KY, Schonnesen AA, et al. High-throughput determination of the antigen specificities of T cell receptors in single cells. Nat Biotechnol. 2018;36(12): 1156–9. doi: 10.1038/nbt.4282.	30418433	https://www.nature.com/articles/nbt.4493
Neo	Non-small cell lung cancer	OR5M3-KMV_T8N	T8N	CAMGDNYGQNFVF	14/DV4*01	-	CD8	-	Zhang SQ, Ma KY, Schonnesen AA, et al. High-throughput determination of the antigen specificities of T cell receptors in single cells. Nat Biotechnol. 2018;36(12): 1156–9. doi: 10.1038/nbt.4282.	30418433	https://www.nature.com/articles/nbt.4494
Neo	Non-small cell lung cancer	PRSS16-LLL_L1Q	L1Q	CAMREVYRDNYGQNFVF	14/DV4*01	-	CD8	-	Zhang SQ, Ma KY, Schonnesen AA, et al. High-throughput determination of the antigen specificities of T cell receptors in single cells. Nat Biotechnol. 2018;36(12): 1156–9. doi: 10.1038/nbt.4282.	30418433	https://www.nature.com/articles/nbt.4495
Neo	Non-small cell lung cancer	SHROOM2-KLL_D6V	D6V	CAMRMGYKLSF	14/DV4*01	-	CD8	-	Zhang SQ, Ma KY, Schonnesen AA, et al. High-throughput determination of the antigen specificities of T cell receptors in single cells. Nat Biotechnol. 2018;36(12): 1156–9. doi: 10.1038/nbt.4282.	30418433	https://www.nature.com/articles/nbt.4496
Neo	Non-small cell lung cancer	TBX3-GMG_T8M	T8M	CAMTSFQKLVF	14/DV4*01	-	CD8	-	Zhang SQ, Ma KY, Schonnesen AA, et al. High-throughput determination of the antigen specificities of T cell receptors in single cells. Nat Biotechnol. 2018;36(12): 1156–9. doi: 10.1038/nbt.4282.	30418433	https://www.nature.com/articles/nbt.4497
Neo	Non-small cell lung cancer	VN1R2-LML_L3F	L3F	CAMRDSITQGGSEKLVF	14/DV4*01	-	CD8	-	Zhang SQ, Ma KY, Schonnesen AA, et al. High-throughput determination of the antigen specificities of T cell receptors in single cells. Nat Biotechnol. 2018;36(12): 1156–9. doi: 10.1038/nbt.4282.	30418433	https://www.nature.com/articles/nbt.4498
Neo	Non-small cell lung cancer	VN1R5-MII_S7Y	S7Y	CAMREAPENGGTSYGKLTF	14/DV4*01	-	CD8	-	Zhang SQ, Ma KY, Schonnesen AA, et al. High-throughput determination of the antigen specificities of T cell receptors in single cells. Nat Biotechnol. 2018;36(12): 1156–9. doi: 10.1038/nbt.4282.	30418433	https://www.nature.com/articles/nbt.4499
Neo	Non-small cell lung cancer	OR14C36-FML_V6L	V6L	CAMREGSSFGNVLHC	14/DV4*01 F	-	CD8	-	Zhang SQ, Ma KY, Schonnesen AA, et al. High-throughput determination of the antigen specificities of T cell receptors in single cells. Nat Biotechnol. 2018;36(12): 1156–9. doi: 10.1038/nbt.4282.	30418433	https://www.nature.com/articles/nbt.4500
Neo	Non-small cell lung cancer	ATP6AP1-KLG_G3W	G3W	CALSTGNQFYF	16*01	-	CD8	-	Zhang SQ, Ma KY, Schonnesen AA, et al. High-throughput determination of the antigen specificities of T cell receptors in single cells. Nat Biotechnol. 2018;36(12): 1156–9. doi: 10.1038/nbt.4282.	30418433	https://www.nature.com/articles/nbt.4501
Neo	Non-small cell lung cancer	CD47-GLT_V6F	V6F	CGAGNMLTF	17*01	-	CD8	-	Zhang SQ, Ma KY, Schonnesen AA, et al. High-throughput determination of the antigen specificities of T cell receptors in single cells. Nat Biotechnol. 2018;36(12): 1156–9. doi: 10.1038/nbt.4282.	30418433	https://www.nature.com/articles/nbt.4502
Neo	Non-small cell lung cancer	VN1R2-LML_L3F	L3F	CATDAWGHGGSQGNLIF	17*01	-	CD8	-	Zhang SQ, Ma KY, Schonnesen AA, et al. High-throughput determination of the antigen specificities of T cell receptors in single cells. Nat Biotechnol. 2018;36(12): 1156–9. doi: 10.1038/nbt.4282.	30418433	https://www.nature.com/articles/nbt.4503
Neo	Non-small cell lung cancer	ATP6AP1-KLG_G3W	G3W	CALSEAEGNTPLVF	19*01	-	CD8	-	Zhang SQ, Ma KY, Schonnesen AA, et al. High-throughput determination of the antigen specificities of T cell receptors in single cells. Nat Biotechnol. 2018;36(12): 1156–9. doi: 10.1038/nbt.4282.	30418433	https://www.nature.com/articles/nbt.4504
Neo	Non-small cell lung cancer	C17orf75-ALS_V7A	V7A	CALSEIVPTSGTYKYIF	19*01	-	CD8	-	Zhang SQ, Ma KY, Schonnesen AA, et al. High-throughput determination of the antigen specificities of T cell receptors in single cells. Nat Biotechnol. 2018;36(12): 1156–9. doi: 10.1038/nbt.4282.	30418433	https://www.nature.com/articles/nbt.4505
Neo	Non-small cell lung cancer	MPV17-YLW_A5P	A5P	CALKTYSNYQLIW	19*01	-	CD8	-	Zhang SQ, Ma KY, Schonnesen AA, et al. High-throughput determination of the antigen specificities of T cell receptors in single cells. Nat Biotechnol. 2018;36(12): 1156–9. doi: 10.1038/nbt.4282.	30418433	https://www.nature.com/articles/nbt.4506
Neo	Non-small cell lung cancer	OR9Q2-SID_S1F	S1F	CALSEEADNNDMRF	19*01	-	CD8	-	Zhang SQ, Ma KY, Schonnesen AA, et al. High-throughput determination of the antigen specificities of T cell receptors in single cells. Nat Biotechnol. 2018;36(12): 1156–9. doi: 10.1038/nbt.4282.	30418433	https://www.nature.com/articles/nbt.4507
Neo	Non-small cell lung cancer	VN1R2-LML_L3F	L3F	CALILNSGYALNF	19*01	-	CD8	-	Zhang SQ, Ma KY, Schonnesen AA, et al. High-throughput determination of the antigen specificities of T cell receptors in single cells. Nat Biotechnol. 2018;36(12): 1156–9. doi: 10.1038/nbt.4282.	30418433	https://www.nature.com/articles/nbt.4508
Neo	Non-small cell lung cancer	VN1R5-MII_S7Y	S7Y	CALSDPLGRDDKIIF	19*01	-	CD8	-	Zhang SQ, Ma KY, Schonnesen AA, et al. High-throughput determination of the antigen specificities of T cell receptors in single cells. Nat Biotechnol. 2018;36(12): 1156–9. doi: 10.1038/nbt.4282.	30418433	https://www.nature.com/articles/nbt.4509
Neo	Non-small cell lung cancer	TRPC1-MLL_Q5H	Q5H	CAVEDRGGNTGFQKLVF	2*01	-	CD8	-	Zhang SQ, Ma KY, Schonnesen AA, et al. High-throughput determination of the antigen specificities of T cell receptors in single cells. Nat Biotechnol. 2018;36(12): 1156–9. doi: 10.1038/nbt.4282.	30418433	https://www.nature.com/articles/nbt.4510
Neo	Non-small cell lung cancer	GALC-YVV_V3L	V3L	CAVQFPTQGGSEKLVF	20*01	-	CD8	-	Zhang SQ, Ma KY, Schonnesen AA, et al. High-throughput determination of the antigen specificities of T cell receptors in single cells. Nat Biotechnol. 2018;36(12): 1156–9. doi: 10.1038/nbt.4282.	30418433	https://www.nature.com/articles/nbt.4511
Neo	Non-small cell lung cancer	OR14C36-FML_V6L	V6L	CAVPRNDYKLSF	20*01	-	CD8	-	Zhang SQ, Ma KY, Schonnesen AA, et al. High-throughput determination of the antigen specificities of T cell receptors in single cells. Nat Biotechnol. 2018;36(12): 1156–9. doi: 10.1038/nbt.4282.	30418433	https://www.nature.com/articles/nbt.4512
Neo	Non-small cell lung cancer	CD47-GLT_V6F	V6F	CAVIYNFNKFYF	21*01	-	CD8	-	Zhang SQ, Ma KY, Schonnesen AA, et al. High-throughput determination of the antigen specificities of T cell receptors in single cells. Nat Biotechnol. 2018;36(12): 1156–9. doi: 10.1038/nbt.4282.	30418433	https://www.nature.com/articles/nbt.4513
Neo	Non-small cell lung cancer	DOCK7-FLN_M9L	M9L	CAGAGYSSASKIIF	21*01	-	CD8	-	Zhang SQ, Ma KY, Schonnesen AA, et al. High-throughput determination of the antigen specificities of T cell receptors in single cells. Nat Biotechnol. 2018;36(12): 1156–9. doi: 10.1038/nbt.4282.	30418433	https://www.nature.com/articles/nbt.4514
Neo	Non-small cell lung cancer	INTS1-VLL_L3F	L3F	CAVKGNDMRF	21*01	-	CD8	-	Zhang SQ, Ma KY, Schonnesen AA, et al. High-throughput determination of the antigen specificities of T cell receptors in single cells. Nat Biotechnol. 2018;36(12): 1156–9. doi: 10.1038/nbt.4282.	30418433	https://www.nature.com/articles/nbt.4515
Neo	Non-small cell lung cancer	ITIH6-RLG_G3V	G3V	CAVRPYDKVIF	21*01	-	CD8	-	Zhang SQ, Ma KY, Schonnesen AA, et al. High-throughput determination of the antigen specificities of T cell receptors in single cells. Nat Biotechnol. 2018;36(12): 1156–9. doi: 10.1038/nbt.4282.	30418433	https://www.nature.com/articles/nbt.4516
Neo	Non-small cell lung cancer	NOS1-FID_D3Y	D3Y	CAVTIGFQKLVF	21*01	-	CD8	-	Zhang SQ, Ma KY, Schonnesen AA, et al. High-throughput determination of the antigen specificities of T cell receptors in single cells. Nat Biotechnol. 2018;36(12): 1156–9. doi: 10.1038/nbt.4282.	30418433	https://www.nature.com/articles/nbt.4517
Neo	Non-small cell lung cancer	OR14C36-FML_V6L	V6L	CAVRPDGYALNF	21*01	-	CD8	-	Zhang SQ, Ma KY, Schonnesen AA, et al. High-throughput determination of the antigen specificities of T cell receptors in single cells. Nat Biotechnol. 2018;36(12): 1156–9. doi: 10.1038/nbt.4282.	30418433	https://www.nature.com/articles/nbt.4518
Neo	Non-small cell lung cancer	OR9Q2-SID_S1F	S1F	CAVQYSGAGSYQLTF	21*01	-	CD8	-	Zhang SQ, Ma KY, Schonnesen AA, et al. High-throughput determination of the antigen specificities of T cell receptors in single cells. Nat Biotechnol. 2018;36(12): 1156–9. doi: 10.1038/nbt.4282.	30418433	https://www.nature.com/articles/nbt.4519
Neo	Non-small cell lung cancer	TRPV3-LLL_A8V	A8V	CAVKGGGADGLTF	21*01	-	CD8	-	Zhang SQ, Ma KY, Schonnesen AA, et al. High-throughput determination of the antigen specificities of T cell receptors in single cells. Nat Biotechnol. 2018;36(12): 1156–9. doi: 10.1038/nbt.4282.	30418433	https://www.nature.com/articles/nbt.4520
Neo	Non-small cell lung cancer	TRPV3-LLL_A8V	A8V	CAVRSPTGANNLFF	21*01	-	CD8	-	Zhang SQ, Ma KY, Schonnesen AA, et al. High-throughput determination of the antigen specificities of T cell receptors in single cells. Nat Biotechnol. 2018;36(12): 1156–9. doi: 10.1038/nbt.4282.	30418433	https://www.nature.com/articles/nbt.4521
Neo	Non-small cell lung cancer	ATP6AP1-KLG_G3W	G3W	CAVGSQGGSEKLVF	22*01	-	CD8	-	Zhang SQ, Ma KY, Schonnesen AA, et al. High-throughput determination of the antigen specificities of T cell receptors in single cells. Nat Biotechnol. 2018;36(12): 1156–9. doi: 10.1038/nbt.4282.	30418433	https://www.nature.com/articles/nbt.4522
Neo	Non-small cell lung cancer	DHX33-LLA_K5T	K5T	CAVDIATFGNEKLTF	22*01	-	CD8	-	Zhang SQ, Ma KY, Schonnesen AA, et al. High-throughput determination of the antigen specificities of T cell receptors in single cells. Nat Biotechnol. 2018;36(12): 1156–9. doi: 10.1038/nbt.4282.	30418433	https://www.nature.com/articles/nbt.4523
Neo	Non-small cell lung cancer	OR14C36-FML_V6L	V6L	CAGALAFNDMRF	22*01	-	CD8	-	Zhang SQ, Ma KY, Schonnesen AA, et al. High-throughput determination of the antigen specificities of T cell receptors in single cells. Nat Biotechnol. 2018;36(12): 1156–9. doi: 10.1038/nbt.4282.	30418433	https://www.nature.com/articles/nbt.4524
Neo	Non-small cell lung cancer	PIGN-FLT_P7H	P7H	CAVADGSYDKVIF	22*01	-	CD8	-	Zhang SQ, Ma KY, Schonnesen AA, et al. High-throughput determination of the antigen specificities of T cell receptors in single cells. Nat Biotechnol. 2018;36(12): 1156–9. doi: 10.1038/nbt.4282.	30418433	https://www.nature.com/articles/nbt.4525
Neo	Non-small cell lung cancer	TRIM16-RMA_R1T	R1T	CAVKTSYDKVIF	22*01	-	CD8	-	Zhang SQ, Ma KY, Schonnesen AA, et al. High-throughput determination of the antigen specificities of T cell receptors in single cells. Nat Biotechnol. 2018;36(12): 1156–9. doi: 10.1038/nbt.4282.	30418433	https://www.nature.com/articles/nbt.4526
Neo	Non-small cell lung cancer	EXOC3L4-ILL_V9I	V9I	CAALGGTTDSWGKLQF	23/DV6*01	-	CD8	-	Zhang SQ, Ma KY, Schonnesen AA, et al. High-throughput determination of the antigen specificities of T cell receptors in single cells. Nat Biotechnol. 2018;36(12): 1156–9. doi: 10.1038/nbt.4282.	30418433	https://www.nature.com/articles/nbt.4527
Neo	Non-small cell lung cancer	APBB2-VQY_L7F	L7F	CALIYNQGGKLIF	24*01	-	CD8	-	Zhang SQ, Ma KY, Schonnesen AA, et al. High-throughput determination of the antigen specificities of T cell receptors in single cells. Nat Biotechnol. 2018;36(12): 1156–9. doi: 10.1038/nbt.4282.	30418433	https://www.nature.com/articles/nbt.4528
Neo	Non-small cell lung cancer	ATP6AP1-KLG_G3W	G3W	CAFAGTYKYIF	24*01	-	CD8	-	Zhang SQ, Ma KY, Schonnesen AA, et al. High-throughput determination of the antigen specificities of T cell receptors in single cells. Nat Biotechnol. 2018;36(12): 1156–9. doi: 10.1038/nbt.4282.	30418433	https://www.nature.com/articles/nbt.4529
Neo	Non-small cell lung cancer	BAIAP3-ILN_V6I	V6I	CAFSTAAGNKLTF	24*01	-	CD8	-	Zhang SQ, Ma KY, Schonnesen AA, et al. High-throughput determination of the antigen specificities of T cell receptors in single cells. Nat Biotechnol. 2018;36(12): 1156–9. doi: 10.1038/nbt.4282.	30418433	https://www.nature.com/articles/nbt.4530
Neo	Non-small cell lung cancer	CELSR1-YLF_F3L	F3L	CAPVSGGGADGLTF	24*01	-	CD8	-	Zhang SQ, Ma KY, Schonnesen AA, et al. High-throughput determination of the antigen specificities of T cell receptors in single cells. Nat Biotechnol. 2018;36(12): 1156–9. doi: 10.1038/nbt.4282.	30418433	https://www.nature.com/articles/nbt.4531
Neo	Non-small cell lung cancer	OR10A3-ILI_V6F	V6F	CAFTEYGNKLVF	24*01	-	CD8	-	Zhang SQ, Ma KY, Schonnesen AA, et al. High-throughput determination of the antigen specificities of T cell receptors in single cells. Nat Biotechnol. 2018;36(12): 1156–9. doi: 10.1038/nbt.4282.	30418433	https://www.nature.com/articles/nbt.4532
Neo	Non-small cell lung cancer	OR14C36-FML_V6L	V6L	CAFGGGTSYGKLTF	24*01	-	CD8	-	Zhang SQ, Ma KY, Schonnesen AA, et al. High-throughput determination of the antigen specificities of T cell receptors in single cells. Nat Biotechnol. 2018;36(12): 1156–9. doi: 10.1038/nbt.4282.	30418433	https://www.nature.com/articles/nbt.4533
Neo	Non-small cell lung cancer	KCNB2-LLA_P6T	P6T	CIVSPGGYQKVTF	26-1*01	-	CD8	-	Zhang SQ, Ma KY, Schonnesen AA, et al. High-throughput determination of the antigen specificities of T cell receptors in single cells. Nat Biotechnol. 2018;36(12): 1156–9. doi: 10.1038/nbt.4282.	30418433	https://www.nature.com/articles/nbt.4534
Neo	Non-small cell lung cancer	OR5M3-KMV_T8N	T8N	CILRDMEYGNKLVF	26-2*01	-	CD8	-	Zhang SQ, Ma KY, Schonnesen AA, et al. High-throughput determination of the antigen specificities of T cell receptors in single cells. Nat Biotechnol. 2018;36(12): 1156–9. doi: 10.1038/nbt.4282.	30418433	https://www.nature.com/articles/nbt.4535
Neo	Non-small cell lung cancer	DHX33-LLA_K5T	K5T	CALYGAGNMLTF	27*01	-	CD8	-	Zhang SQ, Ma KY, Schonnesen AA, et al. High-throughput determination of the antigen specificities of T cell receptors in single cells. Nat Biotechnol. 2018;36(12): 1156–9. doi: 10.1038/nbt.4282.	30418433	https://www.nature.com/articles/nbt.4536
Neo	Non-small cell lung cancer	GABRG3-TAM_L5I	L5I	CAGVFGGSNYKLTF	27*01	-	CD8	-	Zhang SQ, Ma KY, Schonnesen AA, et al. High-throughput determination of the antigen specificities of T cell receptors in single cells. Nat Biotechnol. 2018;36(12): 1156–9. doi: 10.1038/nbt.4282.	30418433	https://www.nature.com/articles/nbt.4537
Neo	Non-small cell lung cancer	OR14C36-FML_V6L	V6L	CAGADTNAGKSTF	27*01	-	CD8	-	Zhang SQ, Ma KY, Schonnesen AA, et al. High-throughput determination of the antigen specificities of T cell receptors in single cells. Nat Biotechnol. 2018;36(12): 1156–9. doi: 10.1038/nbt.4282.	30418433	https://www.nature.com/articles/nbt.4538
Neo	Non-small cell lung cancer	ITIH6-RLG_G3V	G3V	CAAKWGNNDMRF	29/DV5*01	-	CD8	-	Zhang SQ, Ma KY, Schonnesen AA, et al. High-throughput determination of the antigen specificities of T cell receptors in single cells. Nat Biotechnol. 2018;36(12): 1156–9. doi: 10.1038/nbt.4282.	30418433	https://www.nature.com/articles/nbt.4539
Neo	Non-small cell lung cancer	VN1R2-LML_L3F	L3F	CAAFDNYGQNFVF	29/DV5*01	-	CD8	-	Zhang SQ, Ma KY, Schonnesen AA, et al. High-throughput determination of the antigen specificities of T cell receptors in single cells. Nat Biotechnol. 2018;36(12): 1156–9. doi: 10.1038/nbt.4282.	30418433	https://www.nature.com/articles/nbt.4540
Neo	Non-small cell lung cancer	ATP6AP1-KLG_G3W	G3W	CAVRDIGDNNDMRF	3*01	-	CD8	-	Zhang SQ, Ma KY, Schonnesen AA, et al. High-throughput determination of the antigen specificities of T cell receptors in single cells. Nat Biotechnol. 2018;36(12): 1156–9. doi: 10.1038/nbt.4282.	30418433	https://www.nature.com/articles/nbt.4541
Neo	Non-small cell lung cancer	KCNB2-LLA_P6T	P6T	CAVRVGGDMRF	3*01	-	CD8	-	Zhang SQ, Ma KY, Schonnesen AA, et al. High-throughput determination of the antigen specificities of T cell receptors in single cells. Nat Biotechnol. 2018;36(12): 1156–9. doi: 10.1038/nbt.4282.	30418433	https://www.nature.com/articles/nbt.4542
Neo	Non-small cell lung cancer	OR14C36-FML_V6L	V6L	CAVRDIDSNYQLIW	3*01	-	CD8	-	Zhang SQ, Ma KY, Schonnesen AA, et al. High-throughput determination of the antigen specificities of T cell receptors in single cells. Nat Biotechnol. 2018;36(12): 1156–9. doi: 10.1038/nbt.4282.	30418433	https://www.nature.com/articles/nbt.4543
Neo	Non-small cell lung cancer	OR5M3-KMV_T8N	T8N	CAVSPLDGYNKLIF	3*01	-	CD8	-	Zhang SQ, Ma KY, Schonnesen AA, et al. High-throughput determination of the antigen specificities of T cell receptors in single cells. Nat Biotechnol. 2018;36(12): 1156–9. doi: 10.1038/nbt.4282.	30418433	https://www.nature.com/articles/nbt.4544
Neo	Non-small cell lung cancer	ATP6AP1-KLG_G3W	G3W	CGTGGAGDYKLSF	30*01	-	CD8	-	Zhang SQ, Ma KY, Schonnesen AA, et al. High-throughput determination of the antigen specificities of T cell receptors in single cells. Nat Biotechnol. 2018;36(12): 1156–9. doi: 10.1038/nbt.4282.	30418433	https://www.nature.com/articles/nbt.4545
Neo	Non-small cell lung cancer	DRAM1-FII_I3F	I3F	TGTASKLTF	30*01	-	CD8	-	Zhang SQ, Ma KY, Schonnesen AA, et al. High-throughput determination of the antigen specificities of T cell receptors in single cells. Nat Biotechnol. 2018;36(12): 1156–9. doi: 10.1038/nbt.4282.	30418433	https://www.nature.com/articles/nbt.4546
Neo	Non-small cell lung cancer	OR14C36-FML_V6L	V6L	CGTEISNARLMF	30*01	-	CD8	-	Zhang SQ, Ma KY, Schonnesen AA, et al. High-throughput determination of the antigen specificities of T cell receptors in single cells. Nat Biotechnol. 2018;36(12): 1156–9. doi: 10.1038/nbt.4282.	30418433	https://www.nature.com/articles/nbt.4547
Neo	Non-small cell lung cancer	OR14C36-FML_V6L	V6L	CGTESDYKLSF	30*01	-	CD8	-	Zhang SQ, Ma KY, Schonnesen AA, et al. High-throughput determination of the antigen specificities of T cell receptors in single cells. Nat Biotechnol. 2018;36(12): 1156–9. doi: 10.1038/nbt.4282.	30418433	https://www.nature.com/articles/nbt.4548
Neo	Non-small cell lung cancer	OR14C36-FML_V6L	V6L	CGTEKETSYDKVIF	30*01	-	CD8	-	Zhang SQ, Ma KY, Schonnesen AA, et al. High-throughput determination of the antigen specificities of T cell receptors in single cells. Nat Biotechnol. 2018;36(12): 1156–9. doi: 10.1038/nbt.4282.	30418433	https://www.nature.com/articles/nbt.4549
Neo	Non-small cell lung cancer	ATP6AP1-KLG_G3W	G3W	CAGQTDSNYQLIW	35*01	-	CD8	-	Zhang SQ, Ma KY, Schonnesen AA, et al. High-throughput determination of the antigen specificities of T cell receptors in single cells. Nat Biotechnol. 2018;36(12): 1156–9. doi: 10.1038/nbt.4282.	30418433	https://www.nature.com/articles/nbt.4550
Neo	Non-small cell lung cancer	INTS1-VLL_L3F	L3F	CAGDNYGQNFVF	35*01	-	CD8	-	Zhang SQ, Ma KY, Schonnesen AA, et al. High-throughput determination of the antigen specificities of T cell receptors in single cells. Nat Biotechnol. 2018;36(12): 1156–9. doi: 10.1038/nbt.4282.	30418433	https://www.nature.com/articles/nbt.4551
Neo	Non-small cell lung cancer	TRPV3-LLL_A8V	A8V	CAGRSTGAGSYQLTF	35*01	-	CD8	-	Zhang SQ, Ma KY, Schonnesen AA, et al. High-throughput determination of the antigen specificities of T cell receptors in single cells. Nat Biotechnol. 2018;36(12): 1156–9. doi: 10.1038/nbt.4282.	30418433	https://www.nature.com/articles/nbt.4552
Neo	Non-small cell lung cancer	OR9Q2-SID_S1F	S1F	CAVGRYDYKLSF	36/DV7*01	-	CD8	-	Zhang SQ, Ma KY, Schonnesen AA, et al. High-throughput determination of the antigen specificities of T cell receptors in single cells. Nat Biotechnol. 2018;36(12): 1156–9. doi: 10.1038/nbt.4282.	30418433	https://www.nature.com/articles/nbt.4553
Neo	Non-small cell lung cancer	ATP6AP1-KLG_G3W	G3W	CAYRRMVSGGSNYKLTF	38-2/DV8*01	-	CD8	-	Zhang SQ, Ma KY, Schonnesen AA, et al. High-throughput determination of the antigen specificities of T cell receptors in single cells. Nat Biotechnol. 2018;36(12): 1156–9. doi: 10.1038/nbt.4282.	30418433	https://www.nature.com/articles/nbt.4554
Neo	Non-small cell lung cancer	GALC-YVV_V3L	V3L	CAYRGYTGKLIF	38-2/DV8*01	-	CD8	-	Zhang SQ, Ma KY, Schonnesen AA, et al. High-throughput determination of the antigen specificities of T cell receptors in single cells. Nat Biotechnol. 2018;36(12): 1156–9. doi: 10.1038/nbt.4282.	30418433	https://www.nature.com/articles/nbt.4555
Neo	Non-small cell lung cancer	OR5M3-KMV_T8N	T8N	CAYRTGDSGAGSYQLTF	38-2/DV8*01	-	CD8	-	Zhang SQ, Ma KY, Schonnesen AA, et al. High-throughput determination of the antigen specificities of T cell receptors in single cells. Nat Biotechnol. 2018;36(12): 1156–9. doi: 10.1038/nbt.4282.	30418433	https://www.nature.com/articles/nbt.4556
Neo	Non-small cell lung cancer	PIGN-FLT_P7H	P7H	CAYRSDGDMRF	38-2/DV8*01	-	CD8	-	Zhang SQ, Ma KY, Schonnesen AA, et al. High-throughput determination of the antigen specificities of T cell receptors in single cells. Nat Biotechnol. 2018;36(12): 1156–9. doi: 10.1038/nbt.4282.	30418433	https://www.nature.com/articles/nbt.4557
Neo	Non-small cell lung cancer	SHROOM2-KLL_D6V	D6V	CAYSPYNNNDMRF	38-2/DV8*01	-	CD8	-	Zhang SQ, Ma KY, Schonnesen AA, et al. High-throughput determination of the antigen specificities of T cell receptors in single cells. Nat Biotechnol. 2018;36(12): 1156–9. doi: 10.1038/nbt.4282.	30418433	https://www.nature.com/articles/nbt.4558
Neo	Non-small cell lung cancer	TBX3-GMG_T8M	T8M	CAYRSGEYGNKLVF	38-2/DV8*01	-	CD8	-	Zhang SQ, Ma KY, Schonnesen AA, et al. High-throughput determination of the antigen specificities of T cell receptors in single cells. Nat Biotechnol. 2018;36(12): 1156–9. doi: 10.1038/nbt.4282.	30418433	https://www.nature.com/articles/nbt.4559
Neo	Non-small cell lung cancer	INTS1-VLL_L3F	L3F	CAPSAGGGSEKLVF	39*01	-	CD8	-	Zhang SQ, Ma KY, Schonnesen AA, et al. High-throughput determination of the antigen specificities of T cell receptors in single cells. Nat Biotechnol. 2018;36(12): 1156–9. doi: 10.1038/nbt.4282.	30418433	https://www.nature.com/articles/nbt.4560
Neo	Non-small cell lung cancer	ITIH6-RLG_G3V	G3V	CAVDSWGKLQF	39*01	-	CD8	-	Zhang SQ, Ma KY, Schonnesen AA, et al. High-throughput determination of the antigen specificities of T cell receptors in single cells. Nat Biotechnol. 2018;36(12): 1156–9. doi: 10.1038/nbt.4282.	30418433	https://www.nature.com/articles/nbt.4561
Neo	Non-small cell lung cancer	OR14C36-FML_V6L	V6L	CAVEGTYKYIF	39*01	-	CD8	-	Zhang SQ, Ma KY, Schonnesen AA, et al. High-throughput determination of the antigen specificities of T cell receptors in single cells. Nat Biotechnol. 2018;36(12): 1156–9. doi: 10.1038/nbt.4282.	30418433	https://www.nature.com/articles/nbt.4562
Neo	Non-small cell lung cancer	OR14C36-FML_V6L	V6L	CAVDSGGGADGLTF	39*01	-	CD8	-	Zhang SQ, Ma KY, Schonnesen AA, et al. High-throughput determination of the antigen specificities of T cell receptors in single cells. Nat Biotechnol. 2018;36(12): 1156–9. doi: 10.1038/nbt.4282.	30418433	https://www.nature.com/articles/nbt.4563
Neo	Non-small cell lung cancer	PELP1-RLH_L7F	L7F	CAVFNNDMRF	39*01	-	CD8	-	Zhang SQ, Ma KY, Schonnesen AA, et al. High-throughput determination of the antigen specificities of T cell receptors in single cells. Nat Biotechnol. 2018;36(12): 1156–9. doi: 10.1038/nbt.4282.	30418433	https://www.nature.com/articles/nbt.4564
Neo	Non-small cell lung cancer	INTS1-VLL_L3F	L3F	CLVGDSWNYGQNFVF	4*01	-	CD8	-	Zhang SQ, Ma KY, Schonnesen AA, et al. High-throughput determination of the antigen specificities of T cell receptors in single cells. Nat Biotechnol. 2018;36(12): 1156–9. doi: 10.1038/nbt.4282.	30418433	https://www.nature.com/articles/nbt.4565
Neo	Non-small cell lung cancer	TRPV3-LLL_A8V	A8V	CLVGMRGNNRLAF	4*01	-	CD8	-	Zhang SQ, Ma KY, Schonnesen AA, et al. High-throughput determination of the antigen specificities of T cell receptors in single cells. Nat Biotechnol. 2018;36(12): 1156–9. doi: 10.1038/nbt.4282.	30418433	https://www.nature.com/articles/nbt.4566
Neo	Non-small cell lung cancer	SHROOM2-KLL_D6V	D6V	CLQSGANSKLTF	40*01	-	CD8	-	Zhang SQ, Ma KY, Schonnesen AA, et al. High-throughput determination of the antigen specificities of T cell receptors in single cells. Nat Biotechnol. 2018;36(12): 1156–9. doi: 10.1038/nbt.4282.	30418433	https://www.nature.com/articles/nbt.4567
Neo	Non-small cell lung cancer	ATP6AP1-KLG_G3W	G3W	CAVGEDSNYQLIW	41*01	-	CD8	-	Zhang SQ, Ma KY, Schonnesen AA, et al. High-throughput determination of the antigen specificities of T cell receptors in single cells. Nat Biotechnol. 2018;36(12): 1156–9. doi: 10.1038/nbt.4282.	30418433	https://www.nature.com/articles/nbt.4568
Neo	Non-small cell lung cancer	NOS1-FID_D3Y	D3Y	CAVLRDNNNDMRF	41*01	-	CD8	-	Zhang SQ, Ma KY, Schonnesen AA, et al. High-throughput determination of the antigen specificities of T cell receptors in single cells. Nat Biotechnol. 2018;36(12): 1156–9. doi: 10.1038/nbt.4282.	30418433	https://www.nature.com/articles/nbt.4569
Neo	Non-small cell lung cancer	ATP6AP1-KLG_G3W	G3W	CAEVNTDKLIF	5*01	-	CD8	-	Zhang SQ, Ma KY, Schonnesen AA, et al. High-throughput determination of the antigen specificities of T cell receptors in single cells. Nat Biotechnol. 2018;36(12): 1156–9. doi: 10.1038/nbt.4282.	30418433	https://www.nature.com/articles/nbt.4570
Neo	Non-small cell lung cancer	CD47-GLT_V6F	V6F	CAERDGGFKTIF	5*01	-	CD8	-	Zhang SQ, Ma KY, Schonnesen AA, et al. High-throughput determination of the antigen specificities of T cell receptors in single cells. Nat Biotechnol. 2018;36(12): 1156–9. doi: 10.1038/nbt.4282.	30418433	https://www.nature.com/articles/nbt.4571
Neo	Non-small cell lung cancer	NOS1-FID_D3Y	D3Y	CAEGGGSYIPTF	5*01	-	CD8	-	Zhang SQ, Ma KY, Schonnesen AA, et al. High-throughput determination of the antigen specificities of T cell receptors in single cells. Nat Biotechnol. 2018;36(12): 1156–9. doi: 10.1038/nbt.4282.	30418433	https://www.nature.com/articles/nbt.4572
Neo	Non-small cell lung cancer	OR2T1-FLN_F5L	F5L	CAESISDSSNTGKLIF	5*01	-	CD8	-	Zhang SQ, Ma KY, Schonnesen AA, et al. High-throughput determination of the antigen specificities of T cell receptors in single cells. Nat Biotechnol. 2018;36(12): 1156–9. doi: 10.1038/nbt.4282.	30418433	https://www.nature.com/articles/nbt.4573
Neo	Non-small cell lung cancer	TRIM58-VLA_V1F	V3F	CAESMPGFQKLVF	5*01	-	CD8	-	Zhang SQ, Ma KY, Schonnesen AA, et al. High-throughput determination of the antigen specificities of T cell receptors in single cells. Nat Biotechnol. 2018;36(12): 1156–9. doi: 10.1038/nbt.4282.	30418433	https://www.nature.com/articles/nbt.4574
Neo	Non-small cell lung cancer	ATP6AP1-KLG_G3W	G3W	CAPFNTDKLIF	6*01	-	CD8	-	Zhang SQ, Ma KY, Schonnesen AA, et al. High-throughput determination of the antigen specificities of T cell receptors in single cells. Nat Biotechnol. 2018;36(12): 1156–9. doi: 10.1038/nbt.4282.	30418433	https://www.nature.com/articles/nbt.4575
Neo	Non-small cell lung cancer	GALC-YVV_V3L	V3L	CALGTHDMRF	6*01	-	CD8	-	Zhang SQ, Ma KY, Schonnesen AA, et al. High-throughput determination of the antigen specificities of T cell receptors in single cells. Nat Biotechnol. 2018;36(12): 1156–9. doi: 10.1038/nbt.4282.	30418433	https://www.nature.com/articles/nbt.4576
Neo	Non-small cell lung cancer	OR14C36-FML_V6L	V6L	CAVNALDYKLSF	8-1*01	-	CD8	-	Zhang SQ, Ma KY, Schonnesen AA, et al. High-throughput determination of the antigen specificities of T cell receptors in single cells. Nat Biotechnol. 2018;36(12): 1156–9. doi: 10.1038/nbt.4282.	30418433	https://www.nature.com/articles/nbt.4577
Neo	Non-small cell lung cancer	TRIM16-RMA_R1T	R1T	CAVFTGGGNKLTF	8-1*01	-	CD8	-	Zhang SQ, Ma KY, Schonnesen AA, et al. High-throughput determination of the antigen specificities of T cell receptors in single cells. Nat Biotechnol. 2018;36(12): 1156–9. doi: 10.1038/nbt.4282.	30418433	https://www.nature.com/articles/nbt.4578
Neo	Non-small cell lung cancer	ATP6AP1-KLG_G3W	G3W	CAVDETTDSWGKLQF	8-3*01	-	CD8	-	Zhang SQ, Ma KY, Schonnesen AA, et al. High-throughput determination of the antigen specificities of T cell receptors in single cells. Nat Biotechnol. 2018;36(12): 1156–9. doi: 10.1038/nbt.4282.	30418433	https://www.nature.com/articles/nbt.4579
Neo	Non-small cell lung cancer	ATP6AP1-KLG_G3W	G3W	CAVFMEYGNKLVF	8-3*01	-	CD8	-	Zhang SQ, Ma KY, Schonnesen AA, et al. High-throughput determination of the antigen specificities of T cell receptors in single cells. Nat Biotechnol. 2018;36(12): 1156–9. doi: 10.1038/nbt.4282.	30418433	https://www.nature.com/articles/nbt.4580
Neo	Non-small cell lung cancer	INTS1-VLL_L3F	L3F	CAVSEWDDMRF	8-4*01	-	CD8	-	Zhang SQ, Ma KY, Schonnesen AA, et al. High-throughput determination of the antigen specificities of T cell receptors in single cells. Nat Biotechnol. 2018;36(12): 1156–9. doi: 10.1038/nbt.4282.	30418433	https://www.nature.com/articles/nbt.4581
Neo	Non-small cell lung cancer	ATP6AP1-KLG_G3W	G3W	CAVKAGNFGNEKLTF	8-6*01	-	CD8	-	Zhang SQ, Ma KY, Schonnesen AA, et al. High-throughput determination of the antigen specificities of T cell receptors in single cells. Nat Biotechnol. 2018;36(12): 1156–9. doi: 10.1038/nbt.4282.	30418433	https://www.nature.com/articles/nbt.4582
Neo	Non-small cell lung cancer	CELSR1-YLF_F3L	F3L	CAAFMFSGGYNKLIF	8-6*01	-	CD8	-	Zhang SQ, Ma KY, Schonnesen AA, et al. High-throughput determination of the antigen specificities of T cell receptors in single cells. Nat Biotechnol. 2018;36(12): 1156–9. doi: 10.1038/nbt.4282.	30418433	https://www.nature.com/articles/nbt.4583
Neo	Non-small cell lung cancer	OR10A3-ILI_V6F	V6F	CAVSDLAGQKLLF	8-6*01	-	CD8	-	Zhang SQ, Ma KY, Schonnesen AA, et al. High-throughput determination of the antigen specificities of T cell receptors in single cells. Nat Biotechnol. 2018;36(12): 1156–9. doi: 10.1038/nbt.4282.	30418433	https://www.nature.com/articles/nbt.4584
Neo	Non-small cell lung cancer	TRIM58-YMV_V3F	V3F	CAAMGDSSYKLIF	8-6*01	-	CD8	-	Zhang SQ, Ma KY, Schonnesen AA, et al. High-throughput determination of the antigen specificities of T cell receptors in single cells. Nat Biotechnol. 2018;36(12): 1156–9. doi: 10.1038/nbt.4282.	30418433	https://www.nature.com/articles/nbt.4585
Neo	Melanoma	MAR11-9_F1L	F1L	CALSDPGFGNVLHC	9-2	-	CD8	-	Zhang SQ, Ma KY, Schonnesen AA, et al. High-throughput determination of the antigen specificities of T cell receptors in single cells. Nat Biotechnol. 2018;36(12): 1156–9. doi: 10.1038/nbt.4282.	30418433	https://www.nature.com/articles/nbt.4586
Neo	Melanoma	HTR1F-9_V1M	V1M	CVVMPPGSGYSTLTF	10*01	-	CD8	-	Zhang SQ, Ma KY, Schonnesen AA, et al. High-throughput determination of the antigen specificities of T cell receptors in single cells. Nat Biotechnol. 2018;36(12): 1156–9. doi: 10.1038/nbt.4282.	30418433	https://www.nature.com/articles/nbt.4587
Neo	Melanoma	HTR1F-9_V1M	V1M	CAVTVVDNNARLMF	1-2*01	-	CD8	-	Zhang SQ, Ma KY, Schonnesen AA, et al. High-throughput determination of the antigen specificities of T cell receptors in single cells. Nat Biotechnol. 2018;36(12): 1156–9. doi: 10.1038/nbt.4282.	30418433	https://www.nature.com/articles/nbt.4588
Neo	Melanoma	HTR1F-9_V1M	V1M	CAVNGGDKIIF	1-2*01	-	CD8	-	Zhang SQ, Ma KY, Schonnesen AA, et al. High-throughput determination of the antigen specificities of T cell receptors in single cells. Nat Biotechnol. 2018;36(12): 1156–9. doi: 10.1038/nbt.4282.	30418433	https://www.nature.com/articles/nbt.4589
Neo	Melanoma	C15orf32-MLS_G9R	G9R	CAVGAGGSYIPTF	12-2*01	-	CD8	-	Zhang SQ, Ma KY, Schonnesen AA, et al. High-throughput determination of the antigen specificities of T cell receptors in single cells. Nat Biotechnol. 2018;36(12): 1156–9. doi: 10.1038/nbt.4282.	30418433	https://www.nature.com/articles/nbt.4590
Neo	Melanoma	CNKSR1-SLA_A9V	A9V	CAVNMGGNEKLTF	12-2*01	-	CD8	-	Zhang SQ, Ma KY, Schonnesen AA, et al. High-throughput determination of the antigen specificities of T cell receptors in single cells. Nat Biotechnol. 2018;36(12): 1156–9. doi: 10.1038/nbt.4282.	30418433	https://www.nature.com/articles/nbt.4591
Neo	Melanoma	CNKSR1-SLA_A9V	A9V	CAVNKANDYKLSF	12-2*01	-	CD8	-	Zhang SQ, Ma KY, Schonnesen AA, et al. High-throughput determination of the antigen specificities of T cell receptors in single cells. Nat Biotechnol. 2018;36(12): 1156–9. doi: 10.1038/nbt.4282.	30418433	https://www.nature.com/articles/nbt.4592
Neo	Melanoma	HAUS3-ILN_T7A	T7A	CAVQGGGADGLTF	12-2*01	-	CD8	-	Zhang SQ, Ma KY, Schonnesen AA, et al. High-throughput determination of the antigen specificities of T cell receptors in single cells. Nat Biotechnol. 2018;36(12): 1156–9. doi: 10.1038/nbt.4282.	30418433	https://www.nature.com/articles/nbt.4593
Neo	Melanoma	HAUS3-ILN_T7A	T7A	CAVDNARLMF	12-2*01	-	CD8	-	Zhang SQ, Ma KY, Schonnesen AA, et al. High-throughput determination of the antigen specificities of T cell receptors in single cells. Nat Biotechnol. 2018;36(12): 1156–9. doi: 10.1038/nbt.4282.	30418433	https://www.nature.com/articles/nbt.4594
Neo	Melanoma	HAUS3-ILN_T7A	T7A	CAVTPGTALIF	12-2*01	-	CD8	-	Zhang SQ, Ma KY, Schonnesen AA, et al. High-throughput determination of the antigen specificities of T cell receptors in single cells. Nat Biotechnol. 2018;36(12): 1156–9. doi: 10.1038/nbt.4282.	30418433	https://www.nature.com/articles/nbt.4595
Neo	Melanoma	HAUS3-ILN_T7A	T7A	CAVYSGAGSYQLTF	12-2*01	-	CD8	-	Zhang SQ, Ma KY, Schonnesen AA, et al. High-throughput determination of the antigen specificities of T cell receptors in single cells. Nat Biotechnol. 2018;36(12): 1156–9. doi: 10.1038/nbt.4282.	30418433	https://www.nature.com/articles/nbt.4596
Neo	Melanoma	HAUS3-ILN_T7A	T7A	CAGFGGYQKVTF	12-2*01	-	CD8	-	Zhang SQ, Ma KY, Schonnesen AA, et al. High-throughput determination of the antigen specificities of T cell receptors in single cells. Nat Biotechnol. 2018;36(12): 1156–9. doi: 10.1038/nbt.4282.	30418433	https://www.nature.com/articles/nbt.4597
Neo	Melanoma	HTR1F-10_V1M	V1M	CAMRVGYSTLTF	12-3*01	-	CD8	-	Zhang SQ, Ma KY, Schonnesen AA, et al. High-throughput determination of the antigen specificities of T cell receptors in single cells. Nat Biotechnol. 2018;36(12): 1156–9. doi: 10.1038/nbt.4282.	30418433	https://www.nature.com/articles/nbt.4598
Neo	Melanoma	CNKSR1-SLA_A9V	A9V	CAMREGNTGGFKTIF	14/DV4*01	-	CD8	-	Zhang SQ, Ma KY, Schonnesen AA, et al. High-throughput determination of the antigen specificities of T cell receptors in single cells. Nat Biotechnol. 2018;36(12): 1156–9. doi: 10.1038/nbt.4282.	30418433	https://www.nature.com/articles/nbt.4599
Neo	Melanoma	HTR1F-10_V1M	V1M	CALSEASRDFQKLVF	19*01	-	CD8	-	Zhang SQ, Ma KY, Schonnesen AA, et al. High-throughput determination of the antigen specificities of T cell receptors in single cells. Nat Biotechnol. 2018;36(12): 1156–9. doi: 10.1038/nbt.4282.	30418433	https://www.nature.com/articles/nbt.4600
Neo	Melanoma	HAUS3-ILN_T7A	T7A	CAVTDNYGQNFVF	22*01	-	CD8	-	Zhang SQ, Ma KY, Schonnesen AA, et al. High-throughput determination of the antigen specificities of T cell receptors in single cells. Nat Biotechnol. 2018;36(12): 1156–9. doi: 10.1038/nbt.4282.	30418433	https://www.nature.com/articles/nbt.4601
Neo	Melanoma	IGF1-TMS_S4F	S4F	CAARDPYNQGGKLIF	23/DV6*01	-	CD8	-	Zhang SQ, Ma KY, Schonnesen AA, et al. High-throughput determination of the antigen specificities of T cell receptors in single cells. Nat Biotechnol. 2018;36(12): 1156–9. doi: 10.1038/nbt.4282.	30418433	https://www.nature.com/articles/nbt.4602
Neo	Melanoma	A2ML1-YLD_K7R	K7R	CIVRGPRGWGKLQF	26-1*01	-	CD8	-	Zhang SQ, Ma KY, Schonnesen AA, et al. High-throughput determination of the antigen specificities of T cell receptors in single cells. Nat Biotechnol. 2018;36(12): 1156–9. doi: 10.1038/nbt.4282.	30418433	https://www.nature.com/articles/nbt.4603
Neo	Melanoma	HAUS3-ILN_T7A	T7A	CILRDSSGGGADGLTF	26-2*01	-	CD8	-	Zhang SQ, Ma KY, Schonnesen AA, et al. High-throughput determination of the antigen specificities of T cell receptors in single cells. Nat Biotechnol. 2018;36(12): 1156–9. doi: 10.1038/nbt.4282.	30418433	https://www.nature.com/articles/nbt.4604
Neo	Melanoma	A2ML1-YLD_K7R	K7R	CAGARRDDKIIF	27*01	-	CD8	-	Zhang SQ, Ma KY, Schonnesen AA, et al. High-throughput determination of the antigen specificities of T cell receptors in single cells. Nat Biotechnol. 2018;36(12): 1156–9. doi: 10.1038/nbt.4282.	30418433	https://www.nature.com/articles/nbt.4605
Neo	Melanoma	HAUS3-ILN_T7A	T7A	CAGDQNTGNQFYF	27*01	-	CD8	-	Zhang SQ, Ma KY, Schonnesen AA, et al. High-throughput determination of the antigen specificities of T cell receptors in single cells. Nat Biotechnol. 2018;36(12): 1156–9. doi: 10.1038/nbt.4282.	30418433	https://www.nature.com/articles/nbt.4606
Neo	Melanoma	HTR1F-9_V1M	V1M	CAASANNQGGKLIF	29/DV5*01	-	CD8	-	Zhang SQ, Ma KY, Schonnesen AA, et al. High-throughput determination of the antigen specificities of T cell receptors in single cells. Nat Biotechnol. 2018;36(12): 1156–9. doi: 10.1038/nbt.4282.	30418433	https://www.nature.com/articles/nbt.4607
Neo	Melanoma	A2ML1-YLD_K7R	K7R	CAAMNYGGSQGNLIF	3*01	-	CD8	-	Zhang SQ, Ma KY, Schonnesen AA, et al. High-throughput determination of the antigen specificities of T cell receptors in single cells. Nat Biotechnol. 2018;36(12): 1156–9. doi: 10.1038/nbt.4282.	30418433	https://www.nature.com/articles/nbt.4608
Neo	Melanoma	UNC13A-SQL_S1F	S1F	CAVRDSDYGQNFVF	3*01	-	CD8	-	Zhang SQ, Ma KY, Schonnesen AA, et al. High-throughput determination of the antigen specificities of T cell receptors in single cells. Nat Biotechnol. 2018;36(12): 1156–9. doi: 10.1038/nbt.4282.	30418433	https://www.nature.com/articles/nbt.4609
Neo	Melanoma	HAUS3-ILN_T7A	T7A	CAFMNLDNNAGNMLTF	38-1*01	-	CD8	-	Zhang SQ, Ma KY, Schonnesen AA, et al. High-throughput determination of the antigen specificities of T cell receptors in single cells. Nat Biotechnol. 2018;36(12): 1156–9. doi: 10.1038/nbt.4282.	30418433	https://www.nature.com/articles/nbt.4610
Neo	Melanoma	HAUS3-ILN_T7A	T7A	CAYRTSYDKVIF	38-2/DV8*01	-	CD8	-	Zhang SQ, Ma KY, Schonnesen AA, et al. High-throughput determination of the antigen specificities of T cell receptors in single cells. Nat Biotechnol. 2018;36(12): 1156–9. doi: 10.1038/nbt.4282.	30418433	https://www.nature.com/articles/nbt.4611
Neo	Melanoma	C15orf32-MLS_G9R	G9R	CLVGDAKLIF	4*01	-	CD8	-	Zhang SQ, Ma KY, Schonnesen AA, et al. High-throughput determination of the antigen specificities of T cell receptors in single cells. Nat Biotechnol. 2018;36(12): 1156–9. doi: 10.1038/nbt.4282.	30418433	https://www.nature.com/articles/nbt.4612
Neo	Melanoma	HTR1F-9_V1M	V1M	CAESKESGGYQKVTF	5*01	-	CD8	-	Zhang SQ, Ma KY, Schonnesen AA, et al. High-throughput determination of the antigen specificities of T cell receptors in single cells. Nat Biotechnol. 2018;36(12): 1156–9. doi: 10.1038/nbt.4282.	30418433	https://www.nature.com/articles/nbt.4613
Neo	Melanoma	A2ML1-YLD_K7R	K7R	CAVGSPDYKLSF	8-3*01	-	CD8	-	Zhang SQ, Ma KY, Schonnesen AA, et al. High-throughput determination of the antigen specificities of T cell receptors in single cells. Nat Biotechnol. 2018;36(12): 1156–9. doi: 10.1038/nbt.4282.	30418433	https://www.nature.com/articles/nbt.4614
Neo	Melanoma	HAUS3-ILN_T7A	T7A	CALAGGGADGLTF	8-4*01	-	CD8	-	Zhang SQ, Ma KY, Schonnesen AA, et al. High-throughput determination of the antigen specificities of T cell receptors in single cells. Nat Biotechnol. 2018;36(12): 1156–9. doi: 10.1038/nbt.4282.	30418433	https://www.nature.com/articles/nbt.4615
Neo	Melanoma	CDC37L1-FLS_P6L	P6L	CAYRSARAGGSQGNLIF	38-2/DV8*01	-	CD8	-	Zhang SQ, Ma KY, Schonnesen AA, et al. High-throughput determination of the antigen specificities of T cell receptors in single cells. Nat Biotechnol. 2018;36(12): 1156–9. doi: 10.1038/nbt.4282.	30418433	https://www.nature.com/articles/nbt.4616
Neo	Melanoma	CDC37L1-FLS_P6L	P6L	CAVNAGNTGKLIF	8-1*01	-	CD8	-	Zhang SQ, Ma KY, Schonnesen AA, et al. High-throughput determination of the antigen specificities of T cell receptors in single cells. Nat Biotechnol. 2018;36(12): 1156–9. doi: 10.1038/nbt.4282.	30418433	https://www.nature.com/articles/nbt.4617
Neo	melanoma	ASTN1 P>L	P>L	CAYFGAQKLVF	38-2/DV8	54	CD8	A*02:01	Strønen E, Toebes M, Kelderman S, et al. Targeting of cancer neoantigens with donor-derived T cell receptor repertoires. Science. 2016;352(6291):1337-41. doi: 10.1126/science.aaf2288.	30418433	https://www.nature.com/articles/nbt.4618
Neo	melanoma	ASTN1 P>L	P>L	CARYYGQNFVF	38-2/DV8	26	CD8	A*02:01	Strønen E, Toebes M, Kelderman S, et al. Targeting of cancer neoantigens with donor-derived T cell receptor repertoires. Science. 2016;352(6291):1337-41. doi: 10.1126/science.aaf2288.	30418433	https://www.nature.com/articles/nbt.4619
Neo	melanoma	MLL2 L>H	L>H	CALNPFNAGNMLTF	V12-2	39	CD8	A*02:01	Strønen E, Toebes M, Kelderman S, et al. Targeting of cancer neoantigens with donor-derived T cell receptor repertoires. Science. 2016;352(6291):1337-41. doi: 10.1126/science.aaf2288.	30418433	https://www.nature.com/articles/nbt.4620
Neo	melanoma	CDK4 R>L	R>L	CAMSSLSGNTGKLIF	V14/DV4	37	CD8	A*02:01	Strønen E, Toebes M, Kelderman S, et al. Targeting of cancer neoantigens with donor-derived T cell receptor repertoires. Science. 2016;352(6291):1337-41. doi: 10.1126/science.aaf2288.	30418433	https://www.nature.com/articles/nbt.4621
Neo	melanoma	ASTN1 P>L	P>L	CALDDRGSTLGRLYF	V19	18	CD8	A*02:01	Strønen E, Toebes M, Kelderman S, et al. Targeting of cancer neoantigens with donor-derived T cell receptor repertoires. Science. 2016;352(6291):1337-41. doi: 10.1126/science.aaf2288.	30418433	https://www.nature.com/articles/nbt.4622
Neo	melanoma	CDK4 R>L	R>L	CALPYGNKLVF	V38-1	47	CD8	A*02:01	Strønen E, Toebes M, Kelderman S, et al. Targeting of cancer neoantigens with donor-derived T cell receptor repertoires. Science. 2016;352(6291):1337-41. doi: 10.1126/science.aaf2288.	30418433	https://www.nature.com/articles/nbt.4623
Neo	melanoma	SMARCD3 H>Y	H>Y	CAFMQFDMRF	V38-1	J43	CD8	A*02:01	Strønen E, Toebes M, Kelderman S, et al. Targeting of cancer neoantigens with donor-derived T cell receptor repertoires. Science. 2016;352(6291):1337-41. doi: 10.1126/science.aaf2288.	30418433	https://www.nature.com/articles/nbt.4624
Neo	melanoma	CDK4 R>L	R>L	CAVILRSNDYKLSF	V8-1	20	CD8	A*02:01	Strønen E, Toebes M, Kelderman S, et al. Targeting of cancer neoantigens with donor-derived T cell receptor repertoires. Science. 2016;352(6291):1337-41. doi: 10.1126/science.aaf2288.	30418433	https://www.nature.com/articles/nbt.4625
Neo	melanoma	CDK4 R>L	R>L	CVVSDLYNTDKLIF	V8-2	34	CD8	A*02:01	Strønen E, Toebes M, Kelderman S, et al. Targeting of cancer neoantigens with donor-derived T cell receptor repertoires. Science. 2016;352(6291):1337-41. doi: 10.1126/science.aaf2288.	30418433	https://www.nature.com/articles/nbt.4626
Neo	melanoma	MLL2 L>H	L>H	CAVGEAGGGNKLTF	V8-3	J10	CD8	A*02:01	Strønen E, Toebes M, Kelderman S, et al. Targeting of cancer neoantigens with donor-derived T cell receptor repertoires. Science. 2016;352(6291):1337-41. doi: 10.1126/science.aaf2288.	30418433	https://www.nature.com/articles/nbt.4627
Neo	Melanoma	GNL3L-R4C	R4C	CVTGTNAGKSTF	10*01	-	CD8	-	Zhang SQ, Ma KY, Schonnesen AA, et al. High-throughput determination of the antigen specificities of T cell receptors in single cells. Nat Biotechnol. 2018;36(12): 1156–9. doi: 10.1038/nbt.4282.	30418433	https://www.nature.com/articles/nbt.4628
Neo	Melanoma	GNL3L-R4C	R4C	CVVTTTGGGYNKLIF	10*01	-	CD8	-	Zhang SQ, Ma KY, Schonnesen AA, et al. High-throughput determination of the antigen specificities of T cell receptors in single cells. Nat Biotechnol. 2018;36(12): 1156–9. doi: 10.1038/nbt.4282.	30418433	https://www.nature.com/articles/nbt.4629
Neo	Melanoma	GNL3L-R4C	R4C	CVVNPYNTDKLIF	10*01	-	CD8	-	Zhang SQ, Ma KY, Schonnesen AA, et al. High-throughput determination of the antigen specificities of T cell receptors in single cells. Nat Biotechnol. 2018;36(12): 1156–9. doi: 10.1038/nbt.4282.	30418433	https://www.nature.com/articles/nbt.4630
Neo	Melanoma	PGM5-H5Y	H5Y	CVVSLDYIPTF	10*01	-	CD8	-	Zhang SQ, Ma KY, Schonnesen AA, et al. High-throughput determination of the antigen specificities of T cell receptors in single cells. Nat Biotechnol. 2018;36(12): 1156–9. doi: 10.1038/nbt.4282.	30418433	https://www.nature.com/articles/nbt.4631
Neo	Melanoma	PGM5-H5Y	H5Y	CAVRDWYGGSQGNLIF	1-1*01	-	CD8	-	Zhang SQ, Ma KY, Schonnesen AA, et al. High-throughput determination of the antigen specificities of T cell receptors in single cells. Nat Biotechnol. 2018;36(12): 1156–9. doi: 10.1038/nbt.4282.	30418433	https://www.nature.com/articles/nbt.4632
Neo	Melanoma	GNL3L-R4C	R4C	CAVRDTGGGNKLTF	1-2*01	-	CD8	-	Zhang SQ, Ma KY, Schonnesen AA, et al. High-throughput determination of the antigen specificities of T cell receptors in single cells. Nat Biotechnol. 2018;36(12): 1156–9. doi: 10.1038/nbt.4282.	30418433	https://www.nature.com/articles/nbt.4633
Neo	Melanoma	SLC16A7-AMA_P6L	P6L	CAVRDYGQKLLF	1-2*01	-	CD8	-	Zhang SQ, Ma KY, Schonnesen AA, et al. High-throughput determination of the antigen specificities of T cell receptors in single cells. Nat Biotechnol. 2018;36(12): 1156–9. doi: 10.1038/nbt.4282.	30418433	https://www.nature.com/articles/nbt.4634
Neo	Melanoma	GNL3L-R4C	R4C	CVGMDSSYKLIF	12-1*01	-	CD8	-	Zhang SQ, Ma KY, Schonnesen AA, et al. High-throughput determination of the antigen specificities of T cell receptors in single cells. Nat Biotechnol. 2018;36(12): 1156–9. doi: 10.1038/nbt.4282.	30418433	https://www.nature.com/articles/nbt.4635
Neo	Melanoma	MLL2-L8H	L8H	CVALRGGSQGNLIF	12-1*01	-	CD8	-	Zhang SQ, Ma KY, Schonnesen AA, et al. High-throughput determination of the antigen specificities of T cell receptors in single cells. Nat Biotechnol. 2018;36(12): 1156–9. doi: 10.1038/nbt.4282.	30418433	https://www.nature.com/articles/nbt.4636
Neo	Melanoma	GNL3L_R4C	R4C	CAVFSGGYQKVTF	12-2*01	-	CD8	-	Zhang SQ, Ma KY, Schonnesen AA, et al. High-throughput determination of the antigen specificities of T cell receptors in single cells. Nat Biotechnol. 2018;36(12): 1156–9. doi: 10.1038/nbt.4282.	30418433	https://www.nature.com/articles/nbt.4637
Neo	Melanoma	GNL3L-R4C	R4C	CALLLGGGADGLTF	12-2*01	-	CD8	-	Zhang SQ, Ma KY, Schonnesen AA, et al. High-throughput determination of the antigen specificities of T cell receptors in single cells. Nat Biotechnol. 2018;36(12): 1156–9. doi: 10.1038/nbt.4282.	30418433	https://www.nature.com/articles/nbt.4638
Neo	Melanoma	GNL3L-R4C	R4C	CAVLLYGNKLVF	12-2*01	-	CD8	-	Zhang SQ, Ma KY, Schonnesen AA, et al. High-throughput determination of the antigen specificities of T cell receptors in single cells. Nat Biotechnol. 2018;36(12): 1156–9. doi: 10.1038/nbt.4282.	30418433	https://www.nature.com/articles/nbt.4639
Neo	Melanoma	GNL3L-R4C	R4C	CAVNLNYGGSQGNLIF	12-2*01	-	CD8	-	Zhang SQ, Ma KY, Schonnesen AA, et al. High-throughput determination of the antigen specificities of T cell receptors in single cells. Nat Biotechnol. 2018;36(12): 1156–9. doi: 10.1038/nbt.4282.	30418433	https://www.nature.com/articles/nbt.4640
Neo	Melanoma	GNL3L-R4C	R4C	CAVGNSGGYQKVTF	12-2*01	-	CD8	-	Zhang SQ, Ma KY, Schonnesen AA, et al. High-throughput determination of the antigen specificities of T cell receptors in single cells. Nat Biotechnol. 2018;36(12): 1156–9. doi: 10.1038/nbt.4282.	30418433	https://www.nature.com/articles/nbt.4641
Neo	Melanoma	GNL3L-R4C	R4C	CAVNPRDDKIIF	12-2*01	-	CD8	-	Zhang SQ, Ma KY, Schonnesen AA, et al. High-throughput determination of the antigen specificities of T cell receptors in single cells. Nat Biotechnol. 2018;36(12): 1156–9. doi: 10.1038/nbt.4282.	30418433	https://www.nature.com/articles/nbt.4642
Neo	Melanoma	GNL3L-R4C	R4C	CAVNPVQGAQKLVF	12-2*01	-	CD8	-	Zhang SQ, Ma KY, Schonnesen AA, et al. High-throughput determination of the antigen specificities of T cell receptors in single cells. Nat Biotechnol. 2018;36(12): 1156–9. doi: 10.1038/nbt.4282.	30418433	https://www.nature.com/articles/nbt.4643
Neo	Melanoma	GNL3L-R4C	R4C	CAVNRDDYKLSF	12-2*01	-	CD8	-	Zhang SQ, Ma KY, Schonnesen AA, et al. High-throughput determination of the antigen specificities of T cell receptors in single cells. Nat Biotechnol. 2018;36(12): 1156–9. doi: 10.1038/nbt.4282.	30418433	https://www.nature.com/articles/nbt.4644
Neo	Melanoma	GNL3L-R4C	R4C	CAVFYGNNRLAF	12-2*01	-	CD8	-	Zhang SQ, Ma KY, Schonnesen AA, et al. High-throughput determination of the antigen specificities of T cell receptors in single cells. Nat Biotechnol. 2018;36(12): 1156–9. doi: 10.1038/nbt.4282.	30418433	https://www.nature.com/articles/nbt.4645
Neo	Melanoma	GNL3L-R4C	R4C	CAVMTGGFKTIF	12-2*01	-	CD8	-	Zhang SQ, Ma KY, Schonnesen AA, et al. High-throughput determination of the antigen specificities of T cell receptors in single cells. Nat Biotechnol. 2018;36(12): 1156–9. doi: 10.1038/nbt.4282.	30418433	https://www.nature.com/articles/nbt.4646
Neo	Melanoma	GNL3L-R4C	R4C	CAVYSSASKIIF	12-2*01	-	CD8	-	Zhang SQ, Ma KY, Schonnesen AA, et al. High-throughput determination of the antigen specificities of T cell receptors in single cells. Nat Biotechnol. 2018;36(12): 1156–9. doi: 10.1038/nbt.4282.	30418433	https://www.nature.com/articles/nbt.4647
Neo	Melanoma	GNL3L-R4C	R4C	CAVANDYKLSF	12-2*01	-	CD8	-	Zhang SQ, Ma KY, Schonnesen AA, et al. High-throughput determination of the antigen specificities of T cell receptors in single cells. Nat Biotechnol. 2018;36(12): 1156–9. doi: 10.1038/nbt.4282.	30418433	https://www.nature.com/articles/nbt.4648
Neo	Melanoma	MLL2-L8H	L8H	CAVNSKSGYSTLTF	12-2*01	-	CD8	-	Zhang SQ, Ma KY, Schonnesen AA, et al. High-throughput determination of the antigen specificities of T cell receptors in single cells. Nat Biotechnol. 2018;36(12): 1156–9. doi: 10.1038/nbt.4282.	30418433	https://www.nature.com/articles/nbt.4649
Neo	Melanoma	MLL2-L8H	L8H	CAVGGYNFNKFYF	12-2*01	-	CD8	-	Zhang SQ, Ma KY, Schonnesen AA, et al. High-throughput determination of the antigen specificities of T cell receptors in single cells. Nat Biotechnol. 2018;36(12): 1156–9. doi: 10.1038/nbt.4282.	30418433	https://www.nature.com/articles/nbt.4650
Neo	Melanoma	MLL2-L8H	L8H	CAVGAEYGNKLVF	12-2*01	-	CD8	-	Zhang SQ, Ma KY, Schonnesen AA, et al. High-throughput determination of the antigen specificities of T cell receptors in single cells. Nat Biotechnol. 2018;36(12): 1156–9. doi: 10.1038/nbt.4282.	30418433	https://www.nature.com/articles/nbt.4651
Neo	Melanoma	MLL2-L8H	L8H	CAVISNQFYF	12-2*01	-	CD8	-	Zhang SQ, Ma KY, Schonnesen AA, et al. High-throughput determination of the antigen specificities of T cell receptors in single cells. Nat Biotechnol. 2018;36(12): 1156–9. doi: 10.1038/nbt.4282.	30418433	https://www.nature.com/articles/nbt.4652
Neo	Melanoma	MLL2-L8H	L8H	CAGLNSDGQKLLF	12-2*01	-	CD8	-	Zhang SQ, Ma KY, Schonnesen AA, et al. High-throughput determination of the antigen specificities of T cell receptors in single cells. Nat Biotechnol. 2018;36(12): 1156–9. doi: 10.1038/nbt.4282.	30418433	https://www.nature.com/articles/nbt.4653
Neo	Melanoma	MRM1-9_T6P	T6P	CAVREGFKTIF	12-2*01	-	CD8	-	Zhang SQ, Ma KY, Schonnesen AA, et al. High-throughput determination of the antigen specificities of T cell receptors in single cells. Nat Biotechnol. 2018;36(12): 1156–9. doi: 10.1038/nbt.4282.	30418433	https://www.nature.com/articles/nbt.4654
Neo	Melanoma	USP28-LII_C5F	C5F	CAVSGGYNKLIF	12-2*01	-	CD8	-	Zhang SQ, Ma KY, Schonnesen AA, et al. High-throughput determination of the antigen specificities of T cell receptors in single cells. Nat Biotechnol. 2018;36(12): 1156–9. doi: 10.1038/nbt.4282.	30418433	https://www.nature.com/articles/nbt.4655
Neo	Melanoma	USP28-LII_C5F	C5F	CAALSNFGNEKLTF	12-2*01	-	CD8	-	Zhang SQ, Ma KY, Schonnesen AA, et al. High-throughput determination of the antigen specificities of T cell receptors in single cells. Nat Biotechnol. 2018;36(12): 1156–9. doi: 10.1038/nbt.4282.	30418433	https://www.nature.com/articles/nbt.4656
Neo	Melanoma	ZDHHC7-SLL_P7L	P7L	CAVPEGNTPLVF	12-2*01	-	CD8	-	Zhang SQ, Ma KY, Schonnesen AA, et al. High-throughput determination of the antigen specificities of T cell receptors in single cells. Nat Biotechnol. 2018;36(12): 1156–9. doi: 10.1038/nbt.4282.	30418433	https://www.nature.com/articles/nbt.4657
Neo	Melanoma	ZDHHC7-SLL_P7L	P7L	CAVNPADDKIIF	12-2*01	-	CD8	-	Zhang SQ, Ma KY, Schonnesen AA, et al. High-throughput determination of the antigen specificities of T cell receptors in single cells. Nat Biotechnol. 2018;36(12): 1156–9. doi: 10.1038/nbt.4282.	30418433	https://www.nature.com/articles/nbt.4658
Neo	Melanoma	GNL3L-R4C	R4C	CAMIGNSGNTPLVF	12-3*01	-	CD8	-	Zhang SQ, Ma KY, Schonnesen AA, et al. High-throughput determination of the antigen specificities of T cell receptors in single cells. Nat Biotechnol. 2018;36(12): 1156–9. doi: 10.1038/nbt.4282.	30418433	https://www.nature.com/articles/nbt.4659
Neo	Melanoma	MLL2-L8H	L8H	CASGEYYGQNFVF	12-3*01	-	CD8	-	Zhang SQ, Ma KY, Schonnesen AA, et al. High-throughput determination of the antigen specificities of T cell receptors in single cells. Nat Biotechnol. 2018;36(12): 1156–9. doi: 10.1038/nbt.4282.	30418433	https://www.nature.com/articles/nbt.4660
Neo	Melanoma	MRM1-9_T6P	T6P	CAPPRRDDKIIF	12-3*01	-	CD8	-	Zhang SQ, Ma KY, Schonnesen AA, et al. High-throughput determination of the antigen specificities of T cell receptors in single cells. Nat Biotechnol. 2018;36(12): 1156–9. doi: 10.1038/nbt.4282.	30418433	https://www.nature.com/articles/nbt.4661
Neo	Melanoma	PGM5-H5Y	H5Y	CAMSATASGTYKYIF	12-3*01	-	CD8	-	Zhang SQ, Ma KY, Schonnesen AA, et al. High-throughput determination of the antigen specificities of T cell receptors in single cells. Nat Biotechnol. 2018;36(12): 1156–9. doi: 10.1038/nbt.4282.	30418433	https://www.nature.com/articles/nbt.4662
Neo	Melanoma	RYR3-VLN_E6K	E6K	CAMGAGGTSYGKLTF	12-3*01	-	CD8	-	Zhang SQ, Ma KY, Schonnesen AA, et al. High-throughput determination of the antigen specificities of T cell receptors in single cells. Nat Biotechnol. 2018;36(12): 1156–9. doi: 10.1038/nbt.4282.	30418433	https://www.nature.com/articles/nbt.4663
Neo	Melanoma	RYR3-VLN_E6K	E6K	CAVPDDKIIF	12-3*01	-	CD8	-	Zhang SQ, Ma KY, Schonnesen AA, et al. High-throughput determination of the antigen specificities of T cell receptors in single cells. Nat Biotechnol. 2018;36(12): 1156–9. doi: 10.1038/nbt.4282.	30418433	https://www.nature.com/articles/nbt.4664
Neo	Melanoma	GNL3L-R4C	R4C	CAASNDQKLVF	13-1*01	-	CD8	-	Zhang SQ, Ma KY, Schonnesen AA, et al. High-throughput determination of the antigen specificities of T cell receptors in single cells. Nat Biotechnol. 2018;36(12): 1156–9. doi: 10.1038/nbt.4282.	30418433	https://www.nature.com/articles/nbt.4665
Neo	Melanoma	GNL3L-R4C	R4C	CAATPTNAGKSTF	13-1*01	-	CD8	-	Zhang SQ, Ma KY, Schonnesen AA, et al. High-throughput determination of the antigen specificities of T cell receptors in single cells. Nat Biotechnol. 2018;36(12): 1156–9. doi: 10.1038/nbt.4282.	30418433	https://www.nature.com/articles/nbt.4666
Neo	Melanoma	GNL3L-R4C	R4C	CAYGGGTYKYIF	13-1*01	-	CD8	-	Zhang SQ, Ma KY, Schonnesen AA, et al. High-throughput determination of the antigen specificities of T cell receptors in single cells. Nat Biotechnol. 2018;36(12): 1156–9. doi: 10.1038/nbt.4282.	30418433	https://www.nature.com/articles/nbt.4667
Neo	Melanoma	GNL3L-R4C	R4C	CAAFSNQAGTALIF	13-1*01	-	CD8	-	Zhang SQ, Ma KY, Schonnesen AA, et al. High-throughput determination of the antigen specificities of T cell receptors in single cells. Nat Biotechnol. 2018;36(12): 1156–9. doi: 10.1038/nbt.4282.	30418433	https://www.nature.com/articles/nbt.4668
Neo	Melanoma	GNL3L-R4C	R4C	CAAFSHTNAGKSTF	13-1*01	-	CD8	-	Zhang SQ, Ma KY, Schonnesen AA, et al. High-throughput determination of the antigen specificities of T cell receptors in single cells. Nat Biotechnol. 2018;36(12): 1156–9. doi: 10.1038/nbt.4282.	30418433	https://www.nature.com/articles/nbt.4669
Neo	Melanoma	GNL3L-R4C	R4C	CAATSNTGKLIF	13-1*01	-	CD8	-	Zhang SQ, Ma KY, Schonnesen AA, et al. High-throughput determination of the antigen specificities of T cell receptors in single cells. Nat Biotechnol. 2018;36(12): 1156–9. doi: 10.1038/nbt.4282.	30418433	https://www.nature.com/articles/nbt.4670
Neo	Melanoma	GNL3L-R4C	R4C	CAASEAF	13-1*01	-	CD8	-	Zhang SQ, Ma KY, Schonnesen AA, et al. High-throughput determination of the antigen specificities of T cell receptors in single cells. Nat Biotechnol. 2018;36(12): 1156–9. doi: 10.1038/nbt.4282.	30418433	https://www.nature.com/articles/nbt.4671
Neo	Melanoma	GNL3L-R4C	R4C	CAESSSGSARQLTF	13-2*01	-	CD8	-	Zhang SQ, Ma KY, Schonnesen AA, et al. High-throughput determination of the antigen specificities of T cell receptors in single cells. Nat Biotechnol. 2018;36(12): 1156–9. doi: 10.1038/nbt.4282.	30418433	https://www.nature.com/articles/nbt.4672
Neo	Melanoma	GNL3L-R4C	R4C	CAETGQGGGADGLTF	13-2*01	-	CD8	-	Zhang SQ, Ma KY, Schonnesen AA, et al. High-throughput determination of the antigen specificities of T cell receptors in single cells. Nat Biotechnol. 2018;36(12): 1156–9. doi: 10.1038/nbt.4282.	30418433	https://www.nature.com/articles/nbt.4673
Neo	Melanoma	GNL3L-R4C	R4C	CAVSNSGGSNYKLTF	13-2*01	-	CD8	-	Zhang SQ, Ma KY, Schonnesen AA, et al. High-throughput determination of the antigen specificities of T cell receptors in single cells. Nat Biotechnol. 2018;36(12): 1156–9. doi: 10.1038/nbt.4282.	30418433	https://www.nature.com/articles/nbt.4674
Neo	Melanoma	SNX24_P6L	P6L	CAENVTGNQFYF	13-2*01	-	CD8	-	Zhang SQ, Ma KY, Schonnesen AA, et al. High-throughput determination of the antigen specificities of T cell receptors in single cells. Nat Biotechnol. 2018;36(12): 1156–9. doi: 10.1038/nbt.4282.	30418433	https://www.nature.com/articles/nbt.4675
Neo	Melanoma	GNL3L-R4C	R4C	CAMIFNDYKLSF	14/DV4*01	-	CD8	-	Zhang SQ, Ma KY, Schonnesen AA, et al. High-throughput determination of the antigen specificities of T cell receptors in single cells. Nat Biotechnol. 2018;36(12): 1156–9. doi: 10.1038/nbt.4282.	30418433	https://www.nature.com/articles/nbt.4676
Neo	Melanoma	PGM5-AVG_H5Y	H5Y	CAMRDLNSGGYQKVTF	14/DV4*01	-	CD8	-	Zhang SQ, Ma KY, Schonnesen AA, et al. High-throughput determination of the antigen specificities of T cell receptors in single cells. Nat Biotechnol. 2018;36(12): 1156–9. doi: 10.1038/nbt.4282.	30418433	https://www.nature.com/articles/nbt.4677
Neo	Melanoma	RYR3-VLN_E6K	E6K	CAMRALYYGKLTF	14/DV4*01	-	CD8	-	Zhang SQ, Ma KY, Schonnesen AA, et al. High-throughput determination of the antigen specificities of T cell receptors in single cells. Nat Biotechnol. 2018;36(12): 1156–9. doi: 10.1038/nbt.4282.	30418433	https://www.nature.com/articles/nbt.4678
Neo	Melanoma	SLC16A7-AMA_P6L	P6L	CAMREGQMDSNYQLIW	14/DV4*01	-	CD8	-	Zhang SQ, Ma KY, Schonnesen AA, et al. High-throughput determination of the antigen specificities of T cell receptors in single cells. Nat Biotechnol. 2018;36(12): 1156–9. doi: 10.1038/nbt.4282.	30418433	https://www.nature.com/articles/nbt.4679
Neo	Melanoma	SNX24-KLS_P6L	P6L	CATRPMTTDSWGKLQF	14/DV4*01	-	CD8	-	Zhang SQ, Ma KY, Schonnesen AA, et al. High-throughput determination of the antigen specificities of T cell receptors in single cells. Nat Biotechnol. 2018;36(12): 1156–9. doi: 10.1038/nbt.4282.	30418433	https://www.nature.com/articles/nbt.4680
Neo	Melanoma	MLL2-L8H	L8H	CALSNAGNNRKLIW	16*01	-	CD8	-	Zhang SQ, Ma KY, Schonnesen AA, et al. High-throughput determination of the antigen specificities of T cell receptors in single cells. Nat Biotechnol. 2018;36(12): 1156–9. doi: 10.1038/nbt.4282.	30418433	https://www.nature.com/articles/nbt.4681
Neo	Melanoma	GNL3L_R4C	R4C	CALAGWEYGNKLVF	19*01	-	CD8	-	Zhang SQ, Ma KY, Schonnesen AA, et al. High-throughput determination of the antigen specificities of T cell receptors in single cells. Nat Biotechnol. 2018;36(12): 1156–9. doi: 10.1038/nbt.4282.	30418433	https://www.nature.com/articles/nbt.4682
Neo	Melanoma	GNL3L-R4C	R4C	CALSEADTGGFKTIF	19*01	-	CD8	-	Zhang SQ, Ma KY, Schonnesen AA, et al. High-throughput determination of the antigen specificities of T cell receptors in single cells. Nat Biotechnol. 2018;36(12): 1156–9. doi: 10.1038/nbt.4282.	30418433	https://www.nature.com/articles/nbt.4683
Neo	Melanoma	GNL3L-R4C	R4C	CALSEANDGQKLLF	19*01	-	CD8	-	Zhang SQ, Ma KY, Schonnesen AA, et al. High-throughput determination of the antigen specificities of T cell receptors in single cells. Nat Biotechnol. 2018;36(12): 1156–9. doi: 10.1038/nbt.4282.	30418433	https://www.nature.com/articles/nbt.4684
Neo	Melanoma	MLL2-L8H	L8H	CALRENYNNNDMRF	19*01	-	CD8	-	Zhang SQ, Ma KY, Schonnesen AA, et al. High-throughput determination of the antigen specificities of T cell receptors in single cells. Nat Biotechnol. 2018;36(12): 1156–9. doi: 10.1038/nbt.4282.	30418433	https://www.nature.com/articles/nbt.4685
Neo	Melanoma	PGM5-H5Y	H5Y	CALGDYKLSF	19*01	-	CD8	-	Zhang SQ, Ma KY, Schonnesen AA, et al. High-throughput determination of the antigen specificities of T cell receptors in single cells. Nat Biotechnol. 2018;36(12): 1156–9. doi: 10.1038/nbt.4282.	30418433	https://www.nature.com/articles/nbt.4686
Neo	Melanoma	USP28-C5F	C5F	CALTQSGGYQKVTF	19*01	-	CD8	-	Zhang SQ, Ma KY, Schonnesen AA, et al. High-throughput determination of the antigen specificities of T cell receptors in single cells. Nat Biotechnol. 2018;36(12): 1156–9. doi: 10.1038/nbt.4282.	30418433	https://www.nature.com/articles/nbt.4687
Neo	Melanoma	GNL3L_R4C	R4C	CAVSGGYRDDKIIF	20*01	-	CD8	-	Zhang SQ, Ma KY, Schonnesen AA, et al. High-throughput determination of the antigen specificities of T cell receptors in single cells. Nat Biotechnol. 2018;36(12): 1156–9. doi: 10.1038/nbt.4282.	30418433	https://www.nature.com/articles/nbt.4688
Neo	Melanoma	GNL3L-R4C	R4C	CAIHRGPGAGSYQLTF	20*01	-	CD8	-	Zhang SQ, Ma KY, Schonnesen AA, et al. High-throughput determination of the antigen specificities of T cell receptors in single cells. Nat Biotechnol. 2018;36(12): 1156–9. doi: 10.1038/nbt.4282.	30418433	https://www.nature.com/articles/nbt.4689
Neo	Melanoma	MRM1-9_T6P	T6P	CAVQGYSNDYKLSF	20*01	-	CD8	-	Zhang SQ, Ma KY, Schonnesen AA, et al. High-throughput determination of the antigen specificities of T cell receptors in single cells. Nat Biotechnol. 2018;36(12): 1156–9. doi: 10.1038/nbt.4282.	30418433	https://www.nature.com/articles/nbt.4690
Neo	Melanoma	MRM1-9_T6P	T6P	CAVIWYNNNDMRF	20*01	-	CD8	-	Zhang SQ, Ma KY, Schonnesen AA, et al. High-throughput determination of the antigen specificities of T cell receptors in single cells. Nat Biotechnol. 2018;36(12): 1156–9. doi: 10.1038/nbt.4282.	30418433	https://www.nature.com/articles/nbt.4691
Neo	Melanoma	GOLGA3-SLD_P4L	P4L	CAVRSYNTDKLIF	21*01	-	CD8	-	Zhang SQ, Ma KY, Schonnesen AA, et al. High-throughput determination of the antigen specificities of T cell receptors in single cells. Nat Biotechnol. 2018;36(12): 1156–9. doi: 10.1038/nbt.4282.	30418433	https://www.nature.com/articles/nbt.4692
Neo	Melanoma	MRM1-T6P	T6P	CAVRYYFGNEKLTF	21*01	-	CD8	-	Zhang SQ, Ma KY, Schonnesen AA, et al. High-throughput determination of the antigen specificities of T cell receptors in single cells. Nat Biotechnol. 2018;36(12): 1156–9. doi: 10.1038/nbt.4282.	30418433	https://www.nature.com/articles/nbt.4693
Neo	Melanoma	RYR3-VLN_E6K	E6K	CAGPRTIANSKLTF	21*01	-	CD8	-	Zhang SQ, Ma KY, Schonnesen AA, et al. High-throughput determination of the antigen specificities of T cell receptors in single cells. Nat Biotechnol. 2018;36(12): 1156–9. doi: 10.1038/nbt.4282.	30418433	https://www.nature.com/articles/nbt.4694
Neo	Melanoma	GNL3L-R4C	R4C	CAVYSSASKIIF	22*01	-	CD8	-	Zhang SQ, Ma KY, Schonnesen AA, et al. High-throughput determination of the antigen specificities of T cell receptors in single cells. Nat Biotechnol. 2018;36(12): 1156–9. doi: 10.1038/nbt.4282.	30418433	https://www.nature.com/articles/nbt.4695
Neo	Melanoma	GNL3L-R4C	R4C	CAVDPNTGNQFYF	22*01	-	CD8	-	Zhang SQ, Ma KY, Schonnesen AA, et al. High-throughput determination of the antigen specificities of T cell receptors in single cells. Nat Biotechnol. 2018;36(12): 1156–9. doi: 10.1038/nbt.4282.	31588507	https://vdjdb.cdr3.net/
Neo	Melanoma	GNL3L-R4C	R4C	CAVVTTTDKLIF	22*01	-	CD8	-	Zhang SQ, Ma KY, Schonnesen AA, et al. High-throughput determination of the antigen specificities of T cell receptors in single cells. Nat Biotechnol. 2018;36(12): 1156–9. doi: 10.1038/nbt.4282.	31588507	https://vdjdb.cdr3.net/
Neo	Melanoma	GNL3L-R4C	R4C	CAVRTSYDKVIF	22*01	-	CD8	-	Zhang SQ, Ma KY, Schonnesen AA, et al. High-throughput determination of the antigen specificities of T cell receptors in single cells. Nat Biotechnol. 2018;36(12): 1156–9. doi: 10.1038/nbt.4282.	27198675	https://www.science.org/doi/10.1126/science.aaf2288?url_ver=Z39.88-2003&rfr_id=ori:rid:crossref.org&rfr_dat=cr_pub%20%200pubmed
Neo	Melanoma	MRM1-T6P	T6P	CAFSDGQKLLF	24*01	-	CD8	-	Zhang SQ, Ma KY, Schonnesen AA, et al. High-throughput determination of the antigen specificities of T cell receptors in single cells. Nat Biotechnol. 2018;36(12): 1156–9. doi: 10.1038/nbt.4282.	27198675	https://www.science.org/doi/10.1126/science.aaf2288?url_ver=Z39.88-2003&rfr_id=ori:rid:crossref.org&rfr_dat=cr_pub%20%200pubmed
Neo	Melanoma	MLL2-L8H	L8H	CAGTGAGSYQLTF	25*01	-	CD8	-	Zhang SQ, Ma KY, Schonnesen AA, et al. High-throughput determination of the antigen specificities of T cell receptors in single cells. Nat Biotechnol. 2018;36(12): 1156–9. doi: 10.1038/nbt.4282.	27198675	https://www.science.org/doi/10.1126/science.aaf2288?url_ver=Z39.88-2003&rfr_id=ori:rid:crossref.org&rfr_dat=cr_pub%20%200pubmed
Neo	Melanoma	MLL2-L8H	L8H	CAGNYGGSQGNLIF	25*01	-	CD8	-	Zhang SQ, Ma KY, Schonnesen AA, et al. High-throughput determination of the antigen specificities of T cell receptors in single cells. Nat Biotechnol. 2018;36(12): 1156–9. doi: 10.1038/nbt.4282.	27198675	https://www.science.org/doi/10.1126/science.aaf2288?url_ver=Z39.88-2003&rfr_id=ori:rid:crossref.org&rfr_dat=cr_pub%20%200pubmed
Neo	Melanoma	GNL3L-R4C	R4C	PNYGGSQGNLIF	25*01 F	-	CD8	-	Zhang SQ, Ma KY, Schonnesen AA, et al. High-throughput determination of the antigen specificities of T cell receptors in single cells. Nat Biotechnol. 2018;36(12): 1156–9. doi: 10.1038/nbt.4282.	27198675	https://www.science.org/doi/10.1126/science.aaf2288?url_ver=Z39.88-2003&rfr_id=ori:rid:crossref.org&rfr_dat=cr_pub%20%200pubmed
Neo	Melanoma	GNL3L-R4C	R4C	CIVRGDIKAAGNKLTF	26-1*01	-	CD8	-	Zhang SQ, Ma KY, Schonnesen AA, et al. High-throughput determination of the antigen specificities of T cell receptors in single cells. Nat Biotechnol. 2018;36(12): 1156–9. doi: 10.1038/nbt.4282.	27198675	https://www.science.org/doi/10.1126/science.aaf2288?url_ver=Z39.88-2003&rfr_id=ori:rid:crossref.org&rfr_dat=cr_pub%20%200pubmed
Neo	Melanoma	GNL3L_R4C	R4C	CILTMGTSYDKVIF	26-2*01	-	CD8	-	Zhang SQ, Ma KY, Schonnesen AA, et al. High-throughput determination of the antigen specificities of T cell receptors in single cells. Nat Biotechnol. 2018;36(12): 1156–9. doi: 10.1038/nbt.4282.	27198675	https://www.science.org/doi/10.1126/science.aaf2288?url_ver=Z39.88-2003&rfr_id=ori:rid:crossref.org&rfr_dat=cr_pub%20%200pubmed
Neo	Melanoma	GNL3L-R4C	R4C	CILRDALIQAGNMLTF	26-2*01	-	CD8	-	Zhang SQ, Ma KY, Schonnesen AA, et al. High-throughput determination of the antigen specificities of T cell receptors in single cells. Nat Biotechnol. 2018;36(12): 1156–9. doi: 10.1038/nbt.4282.	27198675	https://www.science.org/doi/10.1126/science.aaf2288?url_ver=Z39.88-2003&rfr_id=ori:rid:crossref.org&rfr_dat=cr_pub%20%200pubmed
Neo	Melanoma	GNL3L-R4C	R4C	CAGDGGSQGNLIF	27*01	-	CD8	-	Zhang SQ, Ma KY, Schonnesen AA, et al. High-throughput determination of the antigen specificities of T cell receptors in single cells. Nat Biotechnol. 2018;36(12): 1156–9. doi: 10.1038/nbt.4282.	27198675	https://www.science.org/doi/10.1126/science.aaf2288?url_ver=Z39.88-2003&rfr_id=ori:rid:crossref.org&rfr_dat=cr_pub%20%200pubmed
Neo	Melanoma	GNL3L-R4C	R4C	CAGADKLIF	29/DV5*01	-	CD8	-	Zhang SQ, Ma KY, Schonnesen AA, et al. High-throughput determination of the antigen specificities of T cell receptors in single cells. Nat Biotechnol. 2018;36(12): 1156–9. doi: 10.1038/nbt.4282.	27198675	https://www.science.org/doi/10.1126/science.aaf2288?url_ver=Z39.88-2003&rfr_id=ori:rid:crossref.org&rfr_dat=cr_pub%20%200pubmed
Neo	Melanoma	USP28-LII_C5F	C5F	CGRAPTDKLIF	29/DV5*01	-	CD8	-	Zhang SQ, Ma KY, Schonnesen AA, et al. High-throughput determination of the antigen specificities of T cell receptors in single cells. Nat Biotechnol. 2018;36(12): 1156–9. doi: 10.1038/nbt.4282.	30418433	https://www.nature.com/articles/nbt.4695
Neo	Melanoma	MRM1-T6P	T6P	CAVRDQAGTALIF	3*01	-	CD8	-	Zhang SQ, Ma KY, Schonnesen AA, et al. High-throughput determination of the antigen specificities of T cell receptors in single cells. Nat Biotechnol. 2018;36(12): 1156–9. doi: 10.1038/nbt.4282.	30418433	https://www.nature.com/articles/nbt.4696
Neo	Melanoma	PGM5-AVG_H5Y	H5Y	CAVRDGDSGAGSYQLTF	3*01	-	CD8	-	Zhang SQ, Ma KY, Schonnesen AA, et al. High-throughput determination of the antigen specificities of T cell receptors in single cells. Nat Biotechnol. 2018;36(12): 1156–9. doi: 10.1038/nbt.4282.	30418433	https://www.nature.com/articles/nbt.4697
Neo	Melanoma	PGM5-H5Y	H5Y	CAVRDMQDSNYQLIW	3*01	-	CD8	-	Zhang SQ, Ma KY, Schonnesen AA, et al. High-throughput determination of the antigen specificities of T cell receptors in single cells. Nat Biotechnol. 2018;36(12): 1156–9. doi: 10.1038/nbt.4282.	30418433	https://www.nature.com/articles/nbt.4698
Neo	Melanoma	USP28-C5F	C5F	CGTRGGSGNTPLVF	30*01	-	CD8	-	Zhang SQ, Ma KY, Schonnesen AA, et al. High-throughput determination of the antigen specificities of T cell receptors in single cells. Nat Biotechnol. 2018;36(12): 1156–9. doi: 10.1038/nbt.4282.	30418433	https://www.nature.com/articles/nbt.4699
Neo	Melanoma	USP28-C5F	C5F	CAGQMYSGGGADGLTF	35*01	-	CD8	-	Zhang SQ, Ma KY, Schonnesen AA, et al. High-throughput determination of the antigen specificities of T cell receptors in single cells. Nat Biotechnol. 2018;36(12): 1156–9. doi: 10.1038/nbt.4282.	30418433	https://www.nature.com/articles/nbt.4700
Neo	Melanoma	GNL3L-R4C	R4C	CASAGTSYDKVIF	38-2/DV8*01	-	CD8	-	Zhang SQ, Ma KY, Schonnesen AA, et al. High-throughput determination of the antigen specificities of T cell receptors in single cells. Nat Biotechnol. 2018;36(12): 1156–9. doi: 10.1038/nbt.4282.	30418433	https://www.nature.com/articles/nbt.4701
Neo	Melanoma	ZDHHC7-SLL_P7L	P7L	CLVGDPGNTGKLIF	4*01	-	CD8	-	Zhang SQ, Ma KY, Schonnesen AA, et al. High-throughput determination of the antigen specificities of T cell receptors in single cells. Nat Biotechnol. 2018;36(12): 1156–9. doi: 10.1038/nbt.4282.	30418433	https://www.nature.com/articles/nbt.4702
Neo	Melanoma	MLL2-ALS_L8H	L8H	CLLGDNNDMRF	40*01	-	CD8	-	Zhang SQ, Ma KY, Schonnesen AA, et al. High-throughput determination of the antigen specificities of T cell receptors in single cells. Nat Biotechnol. 2018;36(12): 1156–9. doi: 10.1038/nbt.4282.	30418433	https://www.nature.com/articles/nbt.4703
Neo	Melanoma	MLL2-ALS_L8H	L8H	CAVGEETSGSRLTF	41*01	-	CD8	-	Zhang SQ, Ma KY, Schonnesen AA, et al. High-throughput determination of the antigen specificities of T cell receptors in single cells. Nat Biotechnol. 2018;36(12): 1156–9. doi: 10.1038/nbt.4282.	30418433	https://www.nature.com/articles/nbt.4704
Neo	Melanoma	STOX1-RLM_M3I	M3I	CAVSYDSNYQLIW	41*01	-	CD8	-	Zhang SQ, Ma KY, Schonnesen AA, et al. High-throughput determination of the antigen specificities of T cell receptors in single cells. Nat Biotechnol. 2018;36(12): 1156–9. doi: 10.1038/nbt.4282.	30418433	https://www.nature.com/articles/nbt.4705
Neo	Melanoma	GNL3L-R4C	R4C	CAEYSSASKIIF	5*01	-	CD8	-	Zhang SQ, Ma KY, Schonnesen AA, et al. High-throughput determination of the antigen specificities of T cell receptors in single cells. Nat Biotechnol. 2018;36(12): 1156–9. doi: 10.1038/nbt.4282.	30418433	https://www.nature.com/articles/nbt.4706
Neo	Melanoma	GNL3L-R4C	R4C	CAESLRPGGGADGLTF	5*01	-	CD8	-	Zhang SQ, Ma KY, Schonnesen AA, et al. High-throughput determination of the antigen specificities of T cell receptors in single cells. Nat Biotechnol. 2018;36(12): 1156–9. doi: 10.1038/nbt.4282.	30418433	https://www.nature.com/articles/nbt.4707
Neo	Melanoma	GNL3L-R4C	R4C	CAEKNTDKLIF	5*01	-	CD8	-	Zhang SQ, Ma KY, Schonnesen AA, et al. High-throughput determination of the antigen specificities of T cell receptors in single cells. Nat Biotechnol. 2018;36(12): 1156–9. doi: 10.1038/nbt.4282.	30418433	https://www.nature.com/articles/nbt.4708
Neo	Melanoma	MLL2-L8H	L8H	CAESRGTDKLIF	5*01	-	CD8	-	Zhang SQ, Ma KY, Schonnesen AA, et al. High-throughput determination of the antigen specificities of T cell receptors in single cells. Nat Biotechnol. 2018;36(12): 1156–9. doi: 10.1038/nbt.4282.	30418433	https://www.nature.com/articles/nbt.4709
Neo	Melanoma	GNL3L-R4C	R4C	CALQTGANNLFF	6*01	-	CD8	-	Zhang SQ, Ma KY, Schonnesen AA, et al. High-throughput determination of the antigen specificities of T cell receptors in single cells. Nat Biotechnol. 2018;36(12): 1156–9. doi: 10.1038/nbt.4282.	30418433	https://www.nature.com/articles/nbt.4710
Neo	Melanoma	MRM1-9_T6P	T6P	CAVIANNNDMRF	8-1*01	-	CD8	-	Zhang SQ, Ma KY, Schonnesen AA, et al. High-throughput determination of the antigen specificities of T cell receptors in single cells. Nat Biotechnol. 2018;36(12): 1156–9. doi: 10.1038/nbt.4282.	30418433	https://www.nature.com/articles/nbt.4711
Neo	Melanoma	PGM5-H5Y	H5Y	CVVSNSGNTPLVF	8-2*01	-	CD8	-	Zhang SQ, Ma KY, Schonnesen AA, et al. High-throughput determination of the antigen specificities of T cell receptors in single cells. Nat Biotechnol. 2018;36(12): 1156–9. doi: 10.1038/nbt.4282.	30418433	https://www.nature.com/articles/nbt.4712
Neo	Melanoma	TMEM195-ALS_S3L	S3L	CVVSDTSGTYKYIF	8-2*01	-	CD8	-	Zhang SQ, Ma KY, Schonnesen AA, et al. High-throughput determination of the antigen specificities of T cell receptors in single cells. Nat Biotechnol. 2018;36(12): 1156–9. doi: 10.1038/nbt.4282.	30418433	https://www.nature.com/articles/nbt.4713
Neo	Melanoma	GOLGA3-SLD_P4L	P4L	CAVGAWDSGGSNYKLTF	8-3*01	-	CD8	-	Zhang SQ, Ma KY, Schonnesen AA, et al. High-throughput determination of the antigen specificities of T cell receptors in single cells. Nat Biotechnol. 2018;36(12): 1156–9. doi: 10.1038/nbt.4282.	30418433	https://www.nature.com/articles/nbt.4714
Neo	Melanoma	PGM5-H5Y	H5Y	CAVGGGSQGNLIF	8-3*01	-	CD8	-	Zhang SQ, Ma KY, Schonnesen AA, et al. High-throughput determination of the antigen specificities of T cell receptors in single cells. Nat Biotechnol. 2018;36(12): 1156–9. doi: 10.1038/nbt.4282.	30418433	https://www.nature.com/articles/nbt.4715
Neo	Melanoma	MLL2-ALS_L8H	L8H	CAVISTGGTSYGKLTF	8-6*01	-	CD8	-	Zhang SQ, Ma KY, Schonnesen AA, et al. High-throughput determination of the antigen specificities of T cell receptors in single cells. Nat Biotechnol. 2018;36(12): 1156–9. doi: 10.1038/nbt.4282.	30418433	https://www.nature.com/articles/nbt.4716
Neo	Melanoma	MLL2_L8H	L8H	CALRLSSGGSNYKLTF	9-2*01	-	CD8	-	Zhang SQ, Ma KY, Schonnesen AA, et al. High-throughput determination of the antigen specificities of T cell receptors in single cells. Nat Biotechnol. 2018;36(12): 1156–9. doi: 10.1038/nbt.4282.	30418433	https://www.nature.com/articles/nbt.4717
Neo	Colorectal	KRAS G12D	G12D	CLVGDRDQAGTALIF	4	-	CD8	C*08:02	Tran E, Robbins PF, Lu YC, et al. T-Cell Transfer Therapy Targeting Mutant KRAS in Cancer. N Engl J Med. 2016;375(23):2255-2262. doi: 10.1056/NEJMoa1609279.	30418433	https://www.nature.com/articles/nbt.4718
Neo	Colorectal	KRAS G12D	G12D	CLVGDMDQAGTALIF	4	-	CD8	C*08:02	Tran E, Robbins PF, Lu YC, et al. T-Cell Transfer Therapy Targeting Mutant KRAS in Cancer. N Engl J Med. 2016 Dec 8;375(23):2255-2262. doi: 10.1056/NEJMoa1609279.	30418433	https://www.nature.com/articles/nbt.4719
Neo	Colorectal	KRAS G12D	G12D	CAAAMDSSYKLIF	TRAV12-2	-	CD8	C*08:02	Tran E, Robbins PF, Lu YC, et al. T-Cell Transfer Therapy Targeting Mutant KRAS in Cancer. N Engl J Med. 2016 Dec 8;375(23):2255-2262. doi: 10.1056/NEJMoa1609279.	30418433	https://www.nature.com/articles/nbt.4720
HIV	HIV-1	Gag	RTLNAWVKV	CAVYTGNQFYF	TRAV8-1*01	TRAJ49*01	CD8	HLA-A*02:01	VDJdb	30418433	https://www.nature.com/articles/nbt.4721
HIV	HIV-1	Gag	RTLNAWVKV	CAVNGNKLVF	TRAV12-2*01	TRAJ47*01	CD8	HLA-A*02:01	VDJdb	30418433	https://www.nature.com/articles/nbt.4722
HIV	HIV-1	Gag	SLFNTVATLY	CALSEDSSASKIIF	TRAV19*01	TRAJ3*01	CD8	HLA-A*02:01	VDJdb	30418433	https://www.nature.com/articles/nbt.4723
HIV	HIV-1	Gag	RTLNAWVKV	CAVGAFRQFYF	TRAV8-3*01	TRAJ49*01	CD8	HLA-A*02:01	VDJdb	30418433	https://www.nature.com/articles/nbt.4724
HIV	HIV-1	Gag	RTLNAWVKV	CGAAGNMLTF	TRAV34*01	TRAJ39*01	CD8	HLA-A*02:01	VDJdb	30418433	https://www.nature.com/articles/nbt.4725
HIV	HIV-1	Gag	RTLNAWVKV	CAGSGANNLFF	TRAV5*01	TRAJ36*01	CD8	HLA-A*02:01	VDJdb	30418433	https://www.nature.com/articles/nbt.4726
HIV	HIV-1	Gag	SLFNTVATLY	CAFMKLAGANSKLTF	TRAV38-1*01	TRAJ56*01	CD8	HLA-A*02:01	VDJdb	30418433	https://www.nature.com/articles/nbt.4727
HIV	HIV-1	Gag	SLFNTVATLY	CVVNWPGDMRF	TRAV12-1*01	TRAJ43*01	CD8	HLA-A*02:01	VDJdb	30418433	https://www.nature.com/articles/nbt.4728
HIV	HIV-1	Gag	RTLNAWVKV	CLVGDIAGAAGNKLTF	TRAV4*01	TRAJ17*01	CD8	HLA-A*02:01	VDJdb	30418433	https://www.nature.com/articles/nbt.4729
HIV	HIV-1	Gag	RTLNAWVKV	CAGALGNQGGKLIF	TRAV27*01	TRAJ23*01	CD8	HLA-A*02:01	VDJdb	30418433	https://www.nature.com/articles/nbt.4730
HIV	HIV-1	Gag	SLFNTVATLY	CAGADDKIIF	TRAV39*01	TRAJ30*01	CD8	HLA-A*02:01	VDJdb	30418433	https://www.nature.com/articles/nbt.4731
HIV	HIV-1	Gag	SLFNTVATLY	CAVDASKIIF	TRAV12-2*01	TRAJ3*01	CD8	HLA-A*02:01	VDJdb	30418433	https://www.nature.com/articles/nbt.4732
HIV	HIV-1	Gag	RTLNAWVKV	CAVRPPPSSGGYQKVTF	TRAV3*01	TRAJ13*01	CD8	HLA-A*02:01	VDJdb	30418433	https://www.nature.com/articles/nbt.4733
HIV	HIV-1	Gag	SLFNTVATLY	CAVITGGRRALTF	TRAV12-2*01	TRAJ5*01	CD8	HLA-A*02:01	VDJdb	30418433	https://www.nature.com/articles/nbt.4734
HIV	HIV-1	Gag	SLFNTVATLY	CAENLGDSSYKLIF	TRAV13-2*01	TRAJ12*01	CD8	HLA-A*02:01	VDJdb	30418433	https://www.nature.com/articles/nbt.4735
HIV	HIV-1	Gag	RTLNAWVKV	CAHAPLDDMRF	TRAV17*01	TRAJ43*01	CD8	HLA-A*02:01	VDJdb	30418433	https://www.nature.com/articles/nbt.4736
HIV	HIV-1	Gag	SLFNTVATLY	CAVDLMKTSYDKVIF	TRAV21*01	TRAJ50*01	CD8	HLA-A*02:01	VDJdb	30418433	https://www.nature.com/articles/nbt.4737
HIV	HIV-1	Gag	RTLNAWVKV	CAVDNDGGGFQKLVF	TRAV39*01	TRAJ8*01	CD8	HLA-A*02:01	VDJdb	30418433	https://www.nature.com/articles/nbt.4738
HIV	HIV-1	Gag	RTLNAWVKV	CAVNWEEQGGSYIPTF	TRAV12-2*01	TRAJ6*01	CD8	HLA-A*02:01	VDJdb	30418433	https://www.nature.com/articles/nbt.4739
HIV	HIV-1	Gag	SLFNTVATLY	CAASEESGNTPLVF	TRAV29/DV5*01	TRAJ29*01	CD8	HLA-A*02:01	VDJdb	30418433	https://www.nature.com/articles/nbt.4740
HIV	HIV-1	Gag	SLFNTVATLY	CATENSGGSNYKLTF	TRAV17*01	TRAJ53*01	CD8	HLA-A*02:01	VDJdb	30418433	https://www.nature.com/articles/nbt.4741
HIV	HIV-1	Gag	RTLNAWVKV	CAANRGPTDKLIF	TRAV13-1*01	TRAJ34*01	CD8	HLA-A*02:01	VDJdb	30418433	https://www.nature.com/articles/nbt.4742
HIV	HIV-1	Gag	SLYNTVATLY	CVVRAGGYNKLIF	TRAV10*01	TRAJ4*01	CD8	HLA-A*02:01	VDJdb	30418433	https://www.nature.com/articles/nbt.4743
HIV	HIV-1	Gag	SLFNTVATLY	CAVRDSNYQLIW	TRAV1-2*01	TRAJ33*01	CD8	HLA-A*02:01	VDJdb	30418433	https://www.nature.com/articles/nbt.4744
HIV	HIV-1	Gag	RTLNAWVKV	CILRDLNAGGTSYGKLTF	TRAV26-2*01	TRAJ52*01	CD8	HLA-A*02:01	VDJdb	30418433	https://www.nature.com/articles/nbt.4745
HIV	HIV-1	Gag	RTLNAWVKV	CAAQLYGQNFVF	TRAV13-2*01	TRAJ26*01	CD8	HLA-A*02:01	VDJdb	30418433	https://www.nature.com/articles/nbt.4746
HIV	HIV-1	Gag	SLFNTVATLY	CAYRSARASGAGSYQLTF	TRAV38-2/DV8*01	TRAJ28*01	CD8	HLA-A*02:01	VDJdb	30418433	https://www.nature.com/articles/nbt.4747
HIV	HIV-1	Gag	RTLNAWVKV	CALLNRDDKIIF	TRAV9-2*01	TRAJ30*01	CD8	HLA-A*02:01	VDJdb	30418433	https://www.nature.com/articles/nbt.4748
HIV	HIV-1	Gag	RTLNAWVKV	CAGLILTGGGNKLTF	TRAV25*01	TRAJ10*01	CD8	HLA-A*02:01	VDJdb	30418433	https://www.nature.com/articles/nbt.4749
HIV	HIV-1	Gag	SLFNTVATLY	CAFTSGTYKYIF	TRAV38-1*01	TRAJ40*01	CD8	HLA-A*02:01	VDJdb	30418433	https://www.nature.com/articles/nbt.4750
HIV	HIV-1	Gag	SLFNTVATLY	CATDAYGNNRLAF	TRAV17*01	TRAJ7*01	CD8	HLA-A*02:01	VDJdb	30418433	https://www.nature.com/articles/nbt.4751
HIV	HIV-1	Gag	SLFNTVATLY	CAGPHYNQAGTALIF	TRAV35*01	TRAJ15*01	CD8	HLA-A*02:01	VDJdb	30418433	https://www.nature.com/articles/nbt.4752
HIV	HIV-1	Gag	RTLNAWVKV	CATVRPYSGYSTLTF	TRAV17*01	TRAJ11*01	CD8	HLA-A*02:01	VDJdb	30418433	https://www.nature.com/articles/nbt.4753
HIV	HIV-1	Gag	SLFNTVATLY	CAVVLWVNNQGGKLIF	TRAV8-3*01	TRAJ23*01	CD8	HLA-A*02:01	VDJdb	30418433	https://www.nature.com/articles/nbt.4754
HIV	HIV-1	Gag	SLFNTVATLY	CAGALDSGYALNF	TRAV27*01	TRAJ41*01	CD8	HLA-A*02:01	VDJdb	30418433	https://www.nature.com/articles/nbt.4755
HIV	HIV-1	Gag	SLFNTVATLY	CAFLGGANNLFF	TRAV24*01	TRAJ36*01	CD8	HLA-A*02:01	VDJdb	30418433	https://www.nature.com/articles/nbt.4756
HIV	HIV-1	Gag	SLFNTVATLY	CAVSPNDYKLSF	TRAV8-4*01	TRAJ20*01	CD8	HLA-A*02:01	VDJdb	30418433	https://www.nature.com/articles/nbt.4757
HIV	HIV-1	Gag	SLFNTVATLY	CAVIQINDYKLSF	TRAV8-4*01	TRAJ20*01	CD8	HLA-A*02:01	VDJdb	30418433	https://www.nature.com/articles/nbt.4758
HIV	HIV-1	Gag	RTLNAWVKV	CAFLASINDNNARLMF	TRAV38-1*01	TRAJ31*01	CD8	HLA-A*02:01	VDJdb	30418433	https://www.nature.com/articles/nbt.4759
HIV	HIV-1	Gag	SLFNTVATLY	CAMKSTNAGKSTF	TRAV12-3*01	TRAJ27*01	CD8	HLA-A*02:01	VDJdb	30418433	https://www.nature.com/articles/nbt.4760
HIV	HIV-1	Gag	SLYNTVATLY	CAVDYGQNFVF	TRAV21*01	TRAJ26*01	CD8	HLA-A*02:01	VDJdb	30418433	https://www.nature.com/articles/nbt.4761
HIV	HIV-1	Gag	SLFNTVATLY	CALRAGNQFYF	TRAV19*01	TRAJ49*01	CD8	HLA-A*02:01	VDJdb	30418433	https://www.nature.com/articles/nbt.4762
HIV	HIV-1	Gag	RTLNAWVKV	CAEDESGYSTLTF	TRAV5*01	TRAJ11*01	CD8	HLA-A*02:01	VDJdb	30418433	https://www.nature.com/articles/nbt.4763
HIV	HIV-1	Gag	RTLNAWVKV	CALRGNTGGFKTIF	TRAV19*01	TRAJ9*01	CD8	HLA-A*02:01	VDJdb	30418433	https://www.nature.com/articles/nbt.4764
HIV	HIV-1	Gag	RTLNAWVKV	CAYRVDNARLMF	TRAV38-2/DV8*01	TRAJ31*01	CD8	HLA-A*02:01	VDJdb	30418433	https://www.nature.com/articles/nbt.4765
HIV	HIV-1	Gag	RTLNAWVKV	CAAGFMNYGGSQGNLIF	TRAV12-2*01	TRAJ42*01	CD8	HLA-A*02:01	VDJdb	30418433	https://www.nature.com/articles/nbt.4766
HIV	HIV-1	Gag	RTLNAWVKV	CASMDSNYQLIW	TRAV1-2*01	TRAJ33*01	CD8	HLA-A*02:01	VDJdb	30418433	https://www.nature.com/articles/nbt.4767
HIV	HIV-1	Gag	RTLNAWVKV	CAAPETSYDKVIF	TRAV13-1*01	TRAJ50*01	CD8	HLA-A*02:01	VDJdb	30418433	https://www.nature.com/articles/nbt.4768
HIV	HIV-1	Gag	SLFNTVATL	CAVRNNDMRF	TRAV12-2*01	TRAJ43*01	CD8	HLA-A*02:01	VDJdb	30418433	https://www.nature.com/articles/nbt.4769
HIV	HIV-1	Gag	SLFNTVATLY	CAEGGMDSSYKLIF	TRAV13-2*01	TRAJ12*01	CD8	HLA-A*02:01	VDJdb	30418433	https://www.nature.com/articles/nbt.4770
HIV	HIV-1	Gag	RTLNAWVKV	CGTTNRDDKIIF	TRAV30*01	TRAJ30*01	CD8	HLA-A*02:01	VDJdb	30418433	https://www.nature.com/articles/nbt.4771
HIV	HIV-1	Gag	SLFNTVATL	CAASAVSNYQLIW	TRAV29/DV5*01	TRAJ33*01	CD8	HLA-A*02:01	VDJdb	30418433	https://www.nature.com/articles/nbt.4772
HIV	HIV-1	Gag	SLFNTVATLY	CAAREETSGSRLTF	TRAV13-1*01	-	CD8	HLA-A*02:01	VDJdb	30418433	https://www.nature.com/articles/nbt.4773
HIV	HIV-1	Gag	RTLNAWVKV	CAMSGDSNYQLIW	TRAV12-3*01	TRAJ33*01	CD8	HLA-A*02:01	VDJdb	30418433	https://www.nature.com/articles/nbt.4774
HIV	HIV-1	Gag	RTLNAWVKV	CYQGGSYIPTF	TRAV13-2*01	TRAJ6*01	CD8	HLA-A*02:01	VDJdb	30418433	https://www.nature.com/articles/nbt.4775
HIV	HIV-1	Pol	ILKEPVHGV	CAVRGATNKLIF	TRAV20*01	TRAJ32*01	CD8	HLA-A*02:01	VDJdb	30418433	https://www.nature.com/articles/nbt.4776
HIV	HIV-1	Gag	RTLNAWVKV	CATDSPTDSWGKLQF	TRAV17*01	TRAJ24*01	CD8	HLA-A*02:01	VDJdb	30418433	https://www.nature.com/articles/nbt.4777
HIV	HIV-1	Gag	SLFNTVATLY	CAVHGYGQNFVF	TRAV21*01	TRAJ26*01	CD8	HLA-A*02:01	VDJdb	30418433	https://www.nature.com/articles/nbt.4778
HIV	HIV-1	Gag	RTLNAWVKV	CAAKGGSEKLVF	TRAV13-1*01	TRAJ57*01	CD8	HLA-A*02:01	VDJdb	30418433	https://www.nature.com/articles/nbt.4779
HIV	HIV-1	Gag	SLFNTVATLY	CALSDGNDYKLSF	TRAV9-2*01	TRAJ20*01	CD8	HLA-A*02:01	VDJdb	30418433	https://www.nature.com/articles/nbt.4780
HIV	HIV-1	Gag	SLFNTVATLY	CAVGTPTSGTYKYIF	TRAV8-3*01	TRAJ40*01	CD8	HLA-A*02:01	VDJdb	30418433	https://www.nature.com/articles/nbt.4781
HIV	HIV-1	Gag	RTLNAWVKV	CALGGSYIPTF	TRAV19*01	TRAJ6*01	CD8	HLA-A*02:01	VDJdb	30418433	https://www.nature.com/articles/nbt.4782
HIV	HIV-1	Gag	RTLNAWVKV	CAMRELLISGGYNKLIF	TRAV14/DV4*01	TRAJ4*01	CD8	HLA-A*02:01	VDJdb	30418433	https://www.nature.com/articles/nbt.4783
HIV	HIV-1	Gag	RTLNAWVKV	CGADSRYSSASKIIF	TRAV34*01	TRAJ3*01	CD8	HLA-A*02:01	VDJdb	30418433	https://www.nature.com/articles/nbt.4784
HIV	HIV-1	Gag	RTLNAWVKV	CAAKEGYSTLTF	TRAV13-1*01	TRAJ11*01	CD8	HLA-A*02:01	VDJdb	30418433	https://www.nature.com/articles/nbt.4785
HIV	HIV-1	Gag	SLFNTVATL	CVVSDVSWGKLQF	TRAV8-2*01	TRAJ24*01	CD8	HLA-A*02:01	VDJdb	30418433	https://www.nature.com/articles/nbt.4786
HIV	HIV-1	Gag	RTLNAWVKV	CALLEMVIKAAGNKLTF	TRAV6*01	TRAJ17*01	CD8	HLA-A*02:01	VDJdb	30418433	https://www.nature.com/articles/nbt.4787
HIV	HIV-1	Gag	SLFNTVATLY	CAVTRDDKIIF	TRAV8-3*01	TRAJ30*01	CD8	HLA-A*02:01	VDJdb	30418433	https://www.nature.com/articles/nbt.4788
HIV	HIV-1	Gag	RTLNAWVKV	CALSGNKLVF	TRAV19*01	TRAJ47*01	CD8	HLA-A*02:01	VDJdb	30418433	https://www.nature.com/articles/nbt.4789
HIV	HIV-1	Gag	RTLNAWVKV	CAVDRAIEYGNKLVF	TRAV22*01	TRAJ47*01	CD8	HLA-A*02:01	VDJdb	30418433	https://www.nature.com/articles/nbt.4790
HIV	HIV-1	Gag	RTLNAWVKV	CAVSPTGSQGNLIF	TRAV3*01	TRAJ42*01	CD8	HLA-A*02:01	VDJdb	30418433	https://www.nature.com/articles/nbt.4791
HIV	HIV-1	Gag	SLFNTVATLY	CATEGNQGGKLIF	TRAV17*01	TRAJ23*01	CD8	HLA-A*02:01	VDJdb	30418433	https://www.nature.com/articles/nbt.4792
HIV	HIV-1	Gag	RTLNAWVKV	CAVDNNNDMRF	TRAV39*01	TRAJ43*01	CD8	HLA-A*02:01	VDJdb	30418433	https://www.nature.com/articles/nbt.4793
HIV	HIV-1	Gag	SLFNTVATLY	CAMRDPQGGRRALTF	TRAV14/DV4*01	TRAJ5*01	CD8	HLA-A*02:01	VDJdb	30418433	https://www.nature.com/articles/nbt.4794
HIV	HIV-1	Gag	SLFNTVATL	CAVGQVGQGAQKLVF	TRAV12-2*01	TRAJ54*01	CD8	HLA-A*02:01	VDJdb	30418433	https://www.nature.com/articles/nbt.4795
HIV	HIV-1	Gag	SLFNTVATLY	CAALTGGGNKLTF	TRAV8-1*01	TRAJ10*01	CD8	HLA-A*02:01	VDJdb	30418433	https://www.nature.com/articles/nbt.4796
HIV	HIV-1	Gag	SLFNTVATLY	CAVNRYNQGGKLIF	TRAV2*01	TRAJ23*01	CD8	HLA-A*02:01	VDJdb	30418433	https://www.nature.com/articles/nbt.4797
HIV	HIV-1	Gag	RTLNAWVKV	CAVWPWGQNFVF	TRAV20*01	TRAJ26*01	CD8	HLA-A*02:01	VDJdb	30418433	https://www.nature.com/articles/nbt.4798
HIV	HIV-1	Gag	RTLNAWVKV	CASNLKGSNYQLIW	TRAV19*01	TRAJ33*01	CD8	HLA-A*02:01	VDJdb	30418433	https://www.nature.com/articles/nbt.4799
HIV	HIV-1	Gag	SLFNTVATLY	CAVRSSGGSYIPTF	TRAV1-2*01	TRAJ6*01	CD8	HLA-A*02:01	VDJdb	30418433	https://www.nature.com/articles/nbt.4800
HIV	HIV-1	Gag	RTLNAWVKV	CATGLHGSGNTGKLIF	TRAV17*01	TRAJ37*01	CD8	HLA-A*02:01	VDJdb	30418433	https://www.nature.com/articles/nbt.4801
HIV	HIV-1	Gag	RTLNAWVKV	CALSKNNNDMRF	TRAV16*01	TRAJ43*01	CD8	HLA-A*02:01	VDJdb	30418433	https://www.nature.com/articles/nbt.4802
HIV	HIV-1	Gag	SLFNTVATLY	CVGRKGSARQLTF	TRAV8-2*01	TRAJ22*01	CD8	HLA-A*02:01	VDJdb	30418433	https://www.nature.com/articles/nbt.4803
HIV	HIV-1	Gag	SLFNTVATLY	CAAMDSNYQLIW	TRAV1-2*01	TRAJ33*01	CD8	HLA-A*02:01	VDJdb	30418433	https://www.nature.com/articles/nbt.4804
HIV	HIV-1	Gag	SLFNTVATLY	CAVNEGDYKLSF	TRAV1-2*01	TRAJ20*01	CD8	HLA-A*02:01	VDJdb	30418433	https://www.nature.com/articles/nbt.4805
HIV	HIV-1	Gag	RTLNAWVKV	CAIGPGNMLTF	TRAV12-3*01	TRAJ39*01	CD8	HLA-A*02:01	VDJdb	30418433	https://www.nature.com/articles/nbt.4806
HIV	HIV-1	Gag	RTLNAWVKV	CAVASTDSWGKLQF	TRAV21*01	TRAJ24*01	CD8	HLA-A*02:01	VDJdb	30418433	https://www.nature.com/articles/nbt.4807
HIV	HIV-1	Nef	FLKEKGGL	CAYRPPGTYKYIF	TRAV38-2/DV8*01	TRAJ40*01	CD8	HLA-B*08	VDJdb	30418433	https://www.nature.com/articles/nbt.4808
HIV	HIV-1	Nef	FLKEKGGL	CAVPSGAGSYQLTF	TRAV20*01	TRAJ28*01	CD8	HLA-B*08	VDJdb	30418433	https://www.nature.com/articles/nbt.4809
HIV	HIV-1	Nef	FLKEKGGL	CAVKASGSRLT	TRAV2*01	-	CD8	HLA-B*08	VDJdb	30418433	https://www.nature.com/articles/nbt.4810
HIV	HIV-1	Nef	FLKEKGGL	CIVRAPGRADMRF	TRAV26-1*01	TRAJ43*01	CD8	HLA-B*08	VDJdb	30418433	https://www.nature.com/articles/nbt.4811
HIV	HIV-1	Gag	KRWIILGLNK	CAMRDLRDNFNKFYF	TRAV14/DV4*01	TRAJ21*01	CD8	HLA-B*27:05:31	VDJdb	30418433	https://www.nature.com/articles/nbt.4812
HIV	HIV-1	Nef	QVPLRPMTYK	CAADYFQKLVF	TRAV13-1*01	TRAJ8*01	CD8	HLA-A*03	VDJdb	30418433	https://www.nature.com/articles/nbt.4813
HIV	HIV-1	Nef	QVPLRPMTYK	CAASFTQNGLTF	TRAV13-1*01	TRAJ45*01	CD8	HLA-A*03	VDJdb	30418433	https://www.nature.com/articles/nbt.4814
HIV	HIV-1	Nef	QVPLRPMTYK	CALSAPSGGYQKVTF	TRAV9-2*01	TRAJ13*01	CD8	HLA-A*03	VDJdb	30418433	https://www.nature.com/articles/nbt.4815
HIV	HIV-1	Nef	QVPLRPMTYK	CAVDAGNNRKLIW	TRAV1-2*01	TRAJ38*01	CD8	HLA-A*11	VDJdb	30418433	https://www.nature.com/articles/nbt.4816
HIV	HIV-1	Nef	QVPLRPMTYK	CAVLTPLEGGKLIF	TRAV21*01	TRAJ23*01	CD8	HLA-A*03	VDJdb	30418433	https://www.nature.com/articles/nbt.4817
HIV	HIV-1	Nef	QVPLRPMTYK	CAVSDPGFKTIF	TRAV8-6*01	TRAJ9*01	CD8	HLA-A*03	VDJdb	30418433	https://www.nature.com/articles/nbt.4818
HIV	HIV-1	Nef	QVPLRPMTYK	CAVVAQGGSEKLVF	TRAV39*01	TRAJ57*01	CD8	HLA-A*03	VDJdb	30418433	https://www.nature.com/articles/nbt.4819
HIV	HIV-1	Nef	QVPLRPMTYK	CGTENSGGYQKVTF	TRAV30*01	TRAJ13*01	CD8	HLA-A*03	VDJdb	30418433	https://www.nature.com/articles/nbt.4820
HIV	HIV-1	Nef	QVPLRPMTYK	CPSLLGGATNKLIF	TRAV19*01	TRAJ32*01	CD8	HLA-A*03	VDJdb	30418433	https://www.nature.com/articles/nbt.4821
HIV	HIV-1	Pol	TAFTIPSI	CATDDAGRRALTF	TRAV17*01	TRAJ5*01	CD8	HLA-B*51:01	VDJdb	30418433	https://www.nature.com/articles/nbt.4822
HIV	HIV-1	Pol	TAFTIPSI	CAERTGGGNKLTF	TRAV5*01	TRAJ10*01	CD8	HLA-B*51:01	VDJdb	30418433	https://www.nature.com/articles/nbt.4823
HIV	HIV-1	Pol	TAFTIPSI	CATDEDSARQLTF	TRAV17*01	TRAJ22*01	CD8	HLA-B*51:01	VDJdb	30418433	https://www.nature.com/articles/nbt.4824
HIV	HIV-1	Pol	TAFTIPSI	CATDDDSARQLTF	TRAV17*01	TRAJ22*01	CD8	HLA-B*51:01	VDJdb	30418433	https://www.nature.com/articles/nbt.4825
HIV	HIV-1	Pol	TAFTIPSI	CATDEAGRRALTF	TRAV17*01	TRAJ5*01	CD8	HLA-B*51:01	VDJdb	30418433	https://www.nature.com/articles/nbt.4826
HIV	HIV-1	Pol	TAFTIPSI	CAAQRANRDDKIIF	TRAV29/DV5*01	TRAJ30*01	CD8	HLA-B*51:01	VDJdb	30418433	https://www.nature.com/articles/nbt.4827
HIV	HIV-1	Pol	TAFTIPSI	CAMRGPNRDDKIIF	TRAV14/DV4*01	TRAJ30*01	CD8	HLA-B*51:01	VDJdb	29568993	https://link.springer.com/article/10.1007/s00262-018-2152-x
HIV	HIV-1	Pol	TAFTIPSI	CAVSEGGATNKLIF	TRAV8-6*01	TRAJ32*01	CD8	HLA-B*51:01	VDJdb	29568993	https://link.springer.com/article/10.1007/s00262-018-2152-x
HIV	HIV-1	Pol	TAFTIPSI	CAVSRGGSNYKLTF	TRAV8-6*01	TRAJ53*01	CD8	HLA-B*51:01	VDJdb	29568993	https://link.springer.com/article/10.1007/s00262-018-2152-x
HIV	HIV-1	Pol	TAFTIPSI	CAVTHHGQKLLF	TRAV12-2*01	-	CD8	HLA-B*51:01	VDJdb	29568993	https://link.springer.com/article/10.1007/s00262-018-2152-x
HIV	HIV-1	Pol	TAFTIPSI	CATDVAGRRALTF	TRAV17*01	TRAJ5*01	CD8	HLA-B*51:01	VDJdb	29568993	https://link.springer.com/article/10.1007/s00262-018-2152-x
HIV	HIV-1	Pol	TAFTIPSI	CVVSERAGGYQKVTF	TRAV8-2*01	TRAJ13*01	CD8	HLA-B*51:01	VDJdb	27959684	T-Cell Transfer Therapy Targeting Mutant KRAS in Cancer - PMC (nih.gov)
HIV	HIV-1	Nef	RFPLTFGWCF	CAVGAPSGAGSYQLTF	TRAV8-3*01	TRAJ28*01	CD8	HLA-A*24:02:84	VDJdb	27959684	T-Cell Transfer Therapy Targeting Mutant KRAS in Cancer - PMC (nih.gov)
HIV	HIV-1	Nef	RYPLTFGWCF	CAVRMDSSYKLIF	TRAV21*01	TRAJ12*01	CD8	HLA-A*24:02:84	VDJdb	27959684	T-Cell Transfer Therapy Targeting Mutant KRAS in Cancer - PMC (nih.gov)
HIV	HIV-1	Gag	KRWIILGLNK	CAAGGGSYIPTF	TRAV12-2*01	TRAJ6*01	CD8	HLA-B*27:05	VDJdb	31588507	https://vdjdb.cdr3.net/
HIV	HIV-1	Gag	KRWIIMGLNK	CAEILPTSGGSYIPTF	TRAV5*01	TRAJ6*01	CD8	HLA-B*27:05	VDJdb	31588507	https://vdjdb.cdr3.net/
HIV	HIV-1	Gag	KRWIIMGLNK	CAEISASGGSYIPTF	TRAV5*01	TRAJ6*01	CD8	HLA-B*27:05	VDJdb	31588507	https://vdjdb.cdr3.net/
HIV	HIV-1	Gag	KRWIIMGLNK	CAEKNFNKFYF	TRAV5*01	TRAJ21*01	CD8	HLA-B*27:05	VDJdb	31588507	https://vdjdb.cdr3.net/
HIV	HIV-1	Gag	KRWIILGLNK	CALIHLANQAGTALIF	TRAV19*01	TRAJ15*01	CD8	HLA-B*27:05	VDJdb	31588507	https://vdjdb.cdr3.net/
HIV	HIV-1	Gag	KRWIIMGLNK	CALSDLNQAGTALIF	TRAV9-2*01	TRAJ15*01	CD8	HLA-B*27:05	VDJdb	31588507	https://vdjdb.cdr3.net/
HIV	HIV-1	Gag	KRWIIMGLNK	CALSDPNQAGKAMI	TRAV9-2*01	TRAJ15*01	CD8	HLA-B*27:05	VDJdb	31588507	https://vdjdb.cdr3.net/
HIV	HIV-1	Gag	KRWIIMGLNK	CAMDPGYSSASKIIF	TRAV12-3*01	TRAJ3*01	CD8	HLA-B*27:05	VDJdb	31588507	https://vdjdb.cdr3.net/
HIV	HIV-1	Gag	KRWIIMGLNK	CAMREASGGSYIPTF	TRAV14/DV4*01	TRAJ6*01	CD8	HLA-B*27:05	VDJdb	31588507	https://vdjdb.cdr3.net/
HIV	HIV-1	Gag	KRWIIMGLNK	CAMREAWDNFNKFYF	TRAV14/DV4*01	TRAJ21*01	CD8	HLA-B*27:05	VDJdb	31588507	https://vdjdb.cdr3.net/
HIV	HIV-1	Gag	KRWIIMGLNK	CAMRTVTDNFNKFYF	TRAV14/DV4*01	TRAJ21*01	CD8	HLA-B*27:05	VDJdb	31588507	https://vdjdb.cdr3.net/
HIV	HIV-1	Gag	KRWIILGLNK	CAMSRYSGYSTLTF	TRAV12-3*01	TRAJ11*01	CD8	HLA-B*27:05	VDJdb	31588507	https://vdjdb.cdr3.net/
HIV	HIV-1	Gag	KRWIILGLNK	CAPSGGSYIPTF	TRAV13-1*01	TRAJ6*01	CD8	HLA-B*27:05	VDJdb	31588507	https://vdjdb.cdr3.net/
HIV	HIV-1	Gag	KRWIILGLNK	CLVVIPGAGSYQLTF	TRAV4*01	TRAJ28*01	CD8	HLA-B*27:05	VDJdb	31588507	https://vdjdb.cdr3.net/
HIV	HIV-1	Gag	KAFSPEVIPMF	CAASGGYQKVTF	TRAV29/DV5*01	TRAJ13*01	CD8	HLA-B*57:01	VDJdb	31588507	https://vdjdb.cdr3.net/
HIV	HIV-1	Gag	KAFSPEVIPMF	CAASLNSGGYQKVTF	TRAV13-1*01	TRAJ13*01	CD8	HLA-B*57:01	VDJdb	31588507	https://vdjdb.cdr3.net/
HIV	HIV-1	Gag	KAFSPEVIPMF	CAAYGGYQKVTF	TRAV5*01	TRAJ13*01	CD8	HLA-B*57:01	VDJdb	31588507	https://vdjdb.cdr3.net/
HIV	HIV-1	Gag	KAFSPEVIPMF	CAESGGYQKTV	TRAV5*01	TRAJ13*01	CD8	HLA-B*57:01	VDJdb	31588507	https://vdjdb.cdr3.net/
HIV	HIV-1	Gag	KAFSPEVIPMF	CAESGGYQKVTF	TRAV5*01	TRAJ13*01	CD8	HLA-B*57:01	VDJdb	31588507	https://vdjdb.cdr3.net/
HIV	HIV-1	Gag	KAFSPEVIPMF	CAESPGGKLIF	TRAV5*01	TRAJ23*01	CD8	HLA-B*57:01	VDJdb	31588507	https://vdjdb.cdr3.net/
HIV	HIV-1	Gag	KAFSPEVIPMF	CAESTGNQFYF	TRAV5*01	TRAJ49*01	CD8	HLA-B*57:01	VDJdb	31588507	https://vdjdb.cdr3.net/
HIV	HIV-1	Gag	KAFSPEVIPMF	CAESTGYQKVTF	TRAV5*01	TRAJ13*01	CD8	HLA-B*57:01	VDJdb	31588507	https://vdjdb.cdr3.net/
HIV	HIV-1	Gag	KAFSPEVIPMF	CAGSGGYQKVTF	TRAV5*01	TRAJ13*01	CD8	HLA-B*57:01	VDJdb	31588507	https://vdjdb.cdr3.net/
HIV	HIV-1	Gag	KAFSPEVIPMF	CALSGGYQKVTF	TRAV16*01	TRAJ13*01	CD8	HLA-B*57:01	VDJdb	31588507	https://vdjdb.cdr3.net/
HIV	HIV-1	Gag	KAFSPEVIPMF	CAMRDPRSKIIF	TRAV14/DV4*01	TRAJ3*01	CD8	HLA-B*57:01	VDJdb	31588507	https://vdjdb.cdr3.net/
HIV	HIV-1	Gag	KAFSPEVIPMF	CAMRDSVAAGNKLTF	TRAV14/DV4*01	TRAJ17*01	CD8	HLA-B*57:01	VDJdb	31588507	https://vdjdb.cdr3.net/
HIV	HIV-1	Gag	KAFSPEVIPMF	CAMREGVNQGGKLIF	TRAV14/DV4*01	TRAJ23*01	CD8	HLA-B*57:01	VDJdb	31588507	https://vdjdb.cdr3.net/
HIV	HIV-1	Gag	KAFSPEVIPMF	CAMRESISSGSARQLTF	TRAV14/DV4*01	TRAJ22*01	CD8	HLA-B*57:01	VDJdb	31588507	https://vdjdb.cdr3.net/
HIV	HIV-1	Gag	KAFSPEVIPMF	CAMRESTSSGSARQLTF	TRAV14/DV4*01	TRAJ22*01	CD8	HLA-B*57:01	VDJdb	31588507	https://vdjdb.cdr3.net/
HIV	HIV-1	Gag	KAFSPEVIPMF	CAMRESVAGANNLFF	TRAV14/DV4*01	TRAJ36*01	CD8	HLA-B*57:01	VDJdb	31588507	https://vdjdb.cdr3.net/
HIV	HIV-1	Gag	KAFSPEVIPMF	CAMRESVSGANNLFF	TRAV14/DV4*01	TRAJ36*01	CD8	HLA-B*57:01	VDJdb	31588507	https://vdjdb.cdr3.net/
HIV	HIV-1	Gag	KAFSPEVIPMF	CAMRESVSGNNRLAF	TRAV14/DV4*01	TRAJ7*01	CD8	HLA-B*57:01	VDJdb	31588507	https://vdjdb.cdr3.net/
HIV	HIV-1	Gag	KAFSPEVIPMF	CAMRESVSGVNNLF	TRAV14/DV4*01	TRAJ49*01	CD8	HLA-B*57:01	VDJdb	31588507	https://vdjdb.cdr3.net/
HIV	HIV-1	Gag	KAFSPEVIPMF	CAMRESVSGYNKLIF	TRAV14/DV4*01	TRAJ4*01	CD8	HLA-B*57:01	VDJdb	31588507	https://vdjdb.cdr3.net/
HIV	HIV-1	Gag	KAFSPEVIPMF	CAMRESVSSGSARQLTF	TRAV14/DV4*01	TRAJ22*01	CD8	HLA-B*57:01	VDJdb	31588507	https://vdjdb.cdr3.net/
HIV	HIV-1	Gag	KAFSPEVIPMF	CAMSGGYQKVTF	TRAV12-3*01	TRAJ13*01	CD8	HLA-B*57:01	VDJdb	31588507	https://vdjdb.cdr3.net/
HIV	HIV-1	Gag	KAFSPEVIPMF	CAVSGGYQKVTF	TRAV8-4*01	TRAJ13*01	CD8	HLA-B*57:01	VDJdb	31588507	https://vdjdb.cdr3.net/
HIV	HIV-1	Gag	KAFSPEVIPMF	CAVSGTYQKVTF	TRAV8-4*01	TRAJ13*01	CD8	HLA-B*57:01	VDJdb	31588507	https://vdjdb.cdr3.net/
