# Supplementary material for: Analysis of thymic generation of shared T‐cell receptor α repertoire associated with recognition of tumor antigens shows no preference for neoantigens over wild‐type antigens
Source: Cancer Med. 2023 Apr 28;12(12):13486–96. doi: 10.1002/cam4.6002 (PMC10315763; doi:10.1002/cam4.6002)
Supplement: Supplementary file 9 — Table S3. [file CAM4-12-13486-s003.xlsx]

## Sheet: Sheet1
Table 3 Supp: Summary of the number of the searched and found tumor antigen and HIV associated T cell receptor (TCR) α sequences assessed.
Pediatric thymus	WT	Neo	HIV
Number of sequences searched	201	366	153
Number of sequences found	79.1667	144	54.8333
Number of sequences found / number of sequences searched	0.393864	0.393443	0.358388
Pediatric blood	WT	Neo	HIV
Number of sequences searched	201	366	153
Number of sequences found	34.2	64.7	25.6
Number of sequences found / number of sequences searched	0.170149	0.176776	0.16732
Adult blood	WT	Neo	HIV
Number of sequences searched	201	366	153
Number of sequences found	15.2	23.8	10.6
Number of sequences found / number of sequences searched	0.0756219	0.0650273	0.069281
