# Supplementary material for: Analysis of thymic generation of shared T‐cell receptor α repertoire associated with recognition of tumor antigens shows no preference for neoantigens over wild‐type antigens
Source: Cancer Med. 2023 Apr 28;12(12):13486–96. doi: 10.1002/cam4.6002 (PMC10315763; doi:10.1002/cam4.6002)
Supplement: Supplementary file 10 — Table S4. [file CAM4-12-13486-s008.xlsx]

## Sheet: Sheet1
Table 4 Supp: The number of samples any found WT/Neo/HIV associated TCRα amino acid sequence is found in on average.
Sample Type	WT	Neo	HIV	Total No. of Samples
Thymus	3.8	3.7	3.7	6
Pediatric Blood	3.8	3.8	3.8	10
Adult Blood	1.6	1.6	1.6	5
